# Supplementary material for: Effects of tea oil camellia (Camellia oleifera Abel.) shell-based organic fertilizers on the physicochemical property and microbial community structure of the rhizosphere soil
Source: Front Microbiol. 2023 Aug 10;14:1231978. doi: 10.3389/fmicb.2023.1231978 (PMC10448393; doi:10.3389/fmicb.2023.1231978)
Supplement: Supplementary Table 1 — The relative abundance of bacterial phyla in the rhizosphere soils. [file Table_1.XLSX]

## Sheet: allsample.phylum.abundance
Phylum	CK-1	CK-2	CK-3	BOF-1	BOF-2	BOF-3	BOFvo-1	BOFvo-2	BOFvo-3	Ofcsc-1	Ofcsc-2	Ofcsc-3	Ofpd-1	Ofpd-2	Ofpd-3
Abditibacteriota	0	2	0	0	0	0	0	0	0	0	0	0	0	0	0
Acidobacteriota	18173	10481	15580	15884	15903	17461	11218	10634	13106	6982	9323	7651	8726	7248	8548
Actinobacteriota	10822	7496	89507	2718	4433	5859	5025	3463	9229	12629	2949	4477	10267	7184	10076
Armatimonadota	5	67	43	30	52	31	24	47	61	33	48	41	0	12	41
Bacteroidota	206	1098	556	2624	2684	1040	3077	3581	941	3867	4623	4081	1007	1368	1235
Bdellovibrionota	7	66	10	171	144	152	237	166	83	97	236	80	30	74	79
Campylobacterota	0	0	0	0	0	0	0	0	0	7	0	1	0	0	0
Chloroflexi	3490	4365	4088	3748	2999	5361	2467	2034	3469	3892	1422	2967	1435	2373	2574
Cyanobacteria	230	3348	1773	71	64	204	971	185	171	45	117	58	20	439	731
Deinococcota	11	0	6	0	0	0	0	0	2	1	0	0	0	0	7
Dependentiae	62	111	94	162	145	41	201	153	55	47	51	53	6	131	39
Desulfobacterota	0	0	0	28	12	2	51	22	0	5	36	17	1	0	0
Elusimicrobiota	4	8	4	99	57	72	50	77	21	3	24	11	2	15	51
Entotheonellaeota	0	0	0	0	0	0	0	0	0	0	2	0	0	0	0
Fibrobacterota	0	0	0	0	0	0	26	11	7	1	20	5	0	0	2
Firmicutes	559	118	318	163	169	230	76	214	359	96	165	155	666	1092	434
Gemmatimonadota	1266	1580	1136	2729	2702	3257	3577	1944	2995	1761	1281	1534	2244	2836	2663
Latescibacterota	0	0	0	161	8	12	188	8	0	1	58	30	0	0	0
Methylomirabilota	26	2	0	249	109	20	476	236	0	287	170	218	0	0	0
Myxococcota	583	809	801	4340	2009	2351	3418	2821	1353	1336	2332	2109	23	872	1258
Nitrospirota	152	107	148	570	418	183	647	871	194	359	310	333	5	149	272
Patescibacteria	653	633	630	292	426	351	322	440	222	429	491	490	1072	751	648
Planctomycetota	509	418	473	338	346	475	452	306	526	338	137	150	31	236	451
Proteobacteria	25955	29723	25779	18771	22908	16450	20024	25318	30310	25642	31573	26609	43038	34663	27619
Spirochaetota	6	0	0	11	7	0	14	33	2	13	46	10	6	9	6
Sumerlaeota	0	0	0	115	10	14	147	48	0	17	10	4	0	0	1
Synergistota	1	0	0	0	0	0	0	0	3	3	0	0	3	0	0
Thermoplasmatota	0	0	0	4	6	0	0	0	2	0	0	0	0	0	0
Verrucomicrobiota	315	244	288	1427	1088	1231	1087	976	359	1144	616	776	100	294	327
unclassified_Bacteria	2440	2508	2641	3294	2817	3086	2403	1430	1317	1582	1450	1601	76	2811	2080
