# Supplementary material for: Effects of tea oil camellia (Camellia oleifera Abel.) shell-based organic fertilizers on the physicochemical property and microbial community structure of the rhizosphere soil
Source: Front Microbiol. 2023 Aug 10;14:1231978. doi: 10.3389/fmicb.2023.1231978 (PMC10448393; doi:10.3389/fmicb.2023.1231978)
Supplement: Supplementary Table 2 — The relative abundance of fungal phyla in the rhizosphere soils. [file Table_2.XLSX]

## Sheet: Sheet1
Phylum	CK-1	CK-2	CK-3	BOF-1	BOF-2	BOF-3	BOFvo-1	BOFvo-2	BOFvo-3	Ofcsc-1	Ofcsc-2	Ofcsc-3	Ofpd-1	Ofpd-2	Ofpd-3
Aphelidiomycota	0	5	1	40	0	20	0	0	12	8	0	3	0	0	0
Ascomycota	47162	57377	51782	41364	46318	24825	27312	46815	34290	24975	36028	26004	60351	51746	55844
Basidiomycota	14076	8217	1120	9245	12956	24866	9163	8101	14281	7757	17688	14873	5642	10551	3277
Blastocladiomycota	0	0	0	0	0	0	0	0	6	0	4	0	0	0	0
Calcarisporiellomycota	0	0	0	36	39	115	0	0	0	0	0	0	0	0	0
Chytridiomycota	1146	1200	1003	1314	519	478	291	569	1673	269	351	222	595	503	1452
Glomeromycota	1844	625	1412	7150	2990	9326	1690	3622	7433	835	683	811	852	141	198
Kickxellomycota	242	13	40	802	538	582	168	65	838	236	118	164	0	8	26
Mortierellomycota	1949	569	777	5604	3134	3148	1537	4579	12963	936	331	473	3038	2463	1353
Mucoromycota	0	32	0	61	15	13	0	0	0	0	0	0	12	0	8
Neocallimastigomycota	0	0	0	0	0	0	0	0	0	7	0	0	0	0	0
Olpidiomycota	49	18	25	167	0	39	9	33	15	34	9	17	94	7	10
Rozellomycota	300	104	273	257	503	186	134	228	155	118	1069	740	391	289	314
Zoopagomycota	0	0	0	0	11	0	2	11	0	31	2	1	107	0	0
unclassified_Fungi	8836	7550	8117	7792	8905	11172	4735	10780	2896	9076	18183	8897	4167	5016	10764
