# Supplementary material for: Effects of tea oil camellia (Camellia oleifera Abel.) shell-based organic fertilizers on the physicochemical property and microbial community structure of the rhizosphere soil
Source: Front Microbiol. 2023 Aug 10;14:1231978. doi: 10.3389/fmicb.2023.1231978 (PMC10448393; doi:10.3389/fmicb.2023.1231978)
Supplement: Supplementary Table 3 — The relative abundance of bacterial genus in the rhizosphere soils. [file Table_3.XLSX]

## Sheet: Sheet1
Genus	CK-1	CK-2	CK-3	BOF-1	BOF-2	BOF-3	BOFvo-1	BOFvo-2	BOFvo-3	Ofcsc-1	Ofcsc-2	Ofcsc-3	Ofpd-1	Ofpd-2	Ofpd-3
Abditibacterium	0	2	1	0	0	0	0	0	0	0	0	0	0	0	0
Acetanaerobacterium	0	0	0	0	0	0	0	0	0	6	1	3.5	0	0	0
Acetitomaculum	0	0	0	0	0	0	0	0	1	0	0	0	0	1	0
Achromobacter	0	0	0	0	39	0	0	42	0	467	80	273.5	0	26	0
Acidibacter	2962	856	1909	887	815	859	425	1022	3428	790	1651	1220.5	169	754	1168
Acidicaldus	171	21	96	0	0	0	0	0	83	0	0	0	0	0	0
Acidiphilium	0	31	15.5	35	15	19	32	23	0	21	10	15.5	0	0	40
Acidipila_Silvibacterium	338	194	266	18	22	80	16	66	235	11	22	16.5	3742	605	161
Acidisoma	0	23	11.5	0	0	0	0	0	0	0	0	0	0	0	0
Acidisphaera	38	0	19	0	0	0	0	0	15	0	0	0	0	0	0
Acidobacteria_bacterium_IGE_010	0	0	0	0	0	0	0	0	0	0	31	15.5	0	0	0
Acidocella	0	0	0	0	0	0	0	0	0	0	0	0	0	0	5
Acidothermus	3704	1817	2760.5	337	521	1296	144	426	2916	610	248	429	6074	1029	1377
Acidovorax	0	0	0	0	0	0	0	0	0	68	285	176.5	0	0	0
Acinetobacter	0	2	1	0	0	0	4	256	2	13	42	27.5	0	6	0
Actinoallomurus	0	0	0	0	0	2	0	0	0	0	0	0	9	0	0
Actinocatenispora	0	0	0	0	0	11	13	0	0	0	0	0	0	3	25
Actinocorallia	0	0	0	0	0	0	0	0	0	0	0	0	0	5	0
Actinomadura	0	0	0	0	35	0	0	0	0	20	4	12	0	0	26
Actinomycetospora	0	0	0	0	0	0	0	0	5	0	0	0	0	0	6
Actinophytocola	0	0	0	2	0	0	11	0	0	0	0	0	0	0	0
Actinoplanes	0	0	0	0	0	0	21	0	0	0	0	0	0	0	35
Actinospica	603	367	485	45	116	118	25	143	278	71	31	51	8	224	357
Adhaeribacter	0	0	0	12	0	0	0	0	0	4	3	3.5	0	0	0
Aeromicrobium	0	0	0	0	0	0	17	0	0	0	66	33	0	0	0
Aeromonas	0	0	0	0	15	0	0	16	0	14	74	44	0	0	0
Afipia	0	0	0	0	0	0	0	0	0	0	0	0	0	12	47
Agaricicola	0	0	0	0	0	0	0	0	0	0	5	2.5	0	0	0
Agromyces	0	0	0	19	14	0	0	0	0	0	0	0	0	0	0
Ahniella	0	0	0	6	0	0	54	17	0	20	16	18	0	0	0
Alicyclobacillus	0	0	0	0	0	5	0	0	2	0	4	2	0	103	95
Aliidongia	0	39	19.5	0	0	0	0	0	0	0	0	0	0	0	0
Alkanibacter	0	0	0	0	0	4	8	5	0	0	9	4.5	0	0	0
Alkanindiges	0	0	0	0	12	0	0	0	0	0	0	0	0	0	0
Allocatelliglobosispora	0	0	0	0	0	0	0	0	0	97	0	48.5	0	0	0
Alloprevotella	0	2	1	0	0	0	2	0	0	0	0	0	0	0	0
Allorhizobium_Neorhizobium_Pararhizobium_Rhizobium	0	33	16.5	146	331	54	298	427	113	109	178	143.5	0	26	128
Alphaproteobacteria_bacterium	0	0	0	0	0	0	10	0	0	0	0	0	0	0	0
Altererythrobacter	0	0	0	29	386	0	0	309	0	361	1020	690.5	0	0	34
Ammoniphilus	0	0	0	0	0	0	0	0	0	0	0	0	2	0	0
Amnibacterium	64	73	68.5	0	0	0	0	0	0	0	0	0	0	0	0
Amycolatopsis	8	0	4	0	50	53	44	14	4	49	18	33.5	0	21	24
Anaeromyxobacter	21	12	16.5	111	72	38	190	173	47	64	62	63	0	17	128
Anaerosporobacter	0	0	0	0	0	0	0	2	0	0	0	0	0	0	0
Aquamicrobium	0	0	0	0	0	0	0	0	0	23	31	27	0	0	0
Aquicella	535	92	313.5	147	158	151	154	167	717	67	119	93	0	54	121
Aquisphaera	20	0	10	45	40	23	34	0	35	0	13	6.5	0	0	44
Arachidicoccus	0	0	0	0	0	0	0	0	0	0	0	0	4	18	0
Arcobacter	0	0	0	0	0	0	0	0	0	3	0	1.5	0	0	0
Arcticibacter	0	0	0	0	0	6	0	0	0	0	0	0	0	0	0
Arenimonas	0	0	0	8	110	9	111	217	2	181	252	216.5	0	0	23
Aridibacter	0	0	0	0	0	0	44	11	0	18	54	36	0	0	0
Armatimonadetes_bacterium	0	0	0	0	0	0	0	7	0	4	0	2	0	0	5
Armatimonadetes_bacterium_55_13	0	0	0	0	0	0	7	0	0	0	0	0	0	0	0
Arthrobacter	0	0	0	42	0	0	0	22	0	0	0	0	0	0	0
Asticcacaulis	6	77	41.5	0	23	0	45	30	0	0	133	66.5	0	99	0
Aurantisolimonas	0	0	0	15	24	0	0	79	0	35	48	41.5	0	0	0
Aureibacillus	0	0	0	0	0	3	0	0	0	0	0	0	0	0	0
Aureimonas	0	0	0	0	0	0	0	0	0	0	0	0	0	0	27
Azohydromonas	0	0	0	0	0	0	32	0	0	20	0	10	0	0	0
Azospira	0	0	0	0	0	0	0	45	0	0	11	5.5	0	0	0
Azospirillum	0	0	0	0	18	0	0	0	18	59	131	95	0	0	0
BD1_7_clade	0	0	0	0	3	0	15	6	0	4	41	22.5	0	0	0
BIyi10	0	0	0	0	8	0	0	0	0	0	87	43.5	0	0	0
BacC_u_018	0	13	6.5	36	0	18	8	0	2	119	8	63.5	0	0	0
Bacillus	421	70	245.5	134	76	120	49	120	184	47	99	73	341	235	83
Bacteriovorax	0	0	0	2	0	0	0	0	0	9	4	6.5	0	0	0
Bacteroides	0	0	0	0	0	0	0	0	0	2	3	2.5	0	0	0
Bacteroidetes_bacterium_UKL13_3	0	0	0	0	14	0	0	27	0	24	16	20	0	0	0
Bauldia	7	0	3.5	70	59	67	45	0	0	0	0	0	0	0	0
Bdellovibrio	2	17	9.5	17	43	20	28	50	11	61	79	70	30	16	18
Belnapia	0	0	0	0	0	0	11	12	0	0	0	0	0	0	0
Bifidobacterium	0	0	0	0	2	0	0	0	0	0	0	0	0	0	0
Blastocatella	0	0	0	0	0	5	0	0	0	0	23	11.5	0	0	14
Bordetella	0	1012	506	0	0	0	2	0	10	13	0	6.5	7	621	38
Bosea	0	0	0	2	88	0	27	14	0	138	116	127	0	0	14
Bradyrhizobium	1159	864	1011.5	1155	1134	676	1577	1189	678	1154	792	973	142	776	1074
Brevinema	6	0	3	5	3	0	7	15	2	11	3	7	6	9	6
Brevundimonas	0	0	0	0	0	0	0	0	0	0	18	9	0	0	0
Bryobacter	2440	1060	1750	1174	1075	1102	806	802	1168	585	579	582	2875	1519	1475
Burkholderia_Caballeronia_Paraburkholderia	535	2643	1589	550	1316	1154	394	721	355	408	957	682.5	14	454	757
CL500_29_marine_group	0	0	0	43	0	19	50	92	0	0	40	20	0	0	17
CL500_3	0	0	0	3	0	0	0	2	0	0	0	0	0	0	0
Caenimonas	0	0	0	0	22	0	0	0	0	0	0	0	0	0	0
Camelimonas	0	0	0	0	0	0	0	0	0	28	26	27	0	0	0
Candidatus_Accumulibacter	0	0	0	0	0	0	0	2	0	0	0	0	0	0	0
Candidatus_Alysiosphaera	0	0	0	9	2	2	38	8	0	0	0	0	0	0	0
Candidatus_Amoebophilus	7	0	3.5	0	0	0	0	2	4	0	0	0	0	0	2
Candidatus_Arthromitus	0	0	0	0	1	0	0	2	0	0	0	0	0	0	0
Candidatus_Berkiella	0	11	5.5	52	4	10	0	16	102	9	50	29.5	0	0	3
Candidatus_Captivus	0	0	0	0	0	0	0	0	0	0	0	0	0	3	0
Candidatus_Dependentiae_bacterium__ex_Spumella_elongata_CCAP_955_1	0	0	0	0	0	4	0	1	0	0	0	0	0	0	2
Candidatus_Koribacter	647	388	517.5	358	162	313	158	230	458	142	144	143	149	240	308
Candidatus_Megaira	5	0	2.5	0	0	0	0	9	0	0	0	0	0	8	0
Candidatus_Metachlamydia	0	0	0	0	0	0	0	0	0	5	2	3.5	0	0	0
Candidatus_Omnitrophus	0	3	1.5	58	32	57	39	58	19	9	0	4.5	0	0	9
Candidatus_Ovatusbacter	0	4	2	8	4	11	22	2	17	2	16	9	0	11	14
Candidatus_Paracaedibacter	0	6	3	9	4	17	0	8	5	0	14	7	0	0	0
Candidatus_Protochlamydia	0	3	1.5	0	0	0	0	0	0	0	0	0	0	0	0
Candidatus_Solibacter	2201	699	1450	1913	1931	2418	951	1325	868	636	823	729.5	130	405	1148
Candidatus_Trichorickettsia	0	0	0	0	0	0	0	0	0	0	5	2.5	0	0	0
Candidatus_Udaeobacter	92	12	52	324	146	165	292	344	3	267	127	197	0	35	29
Candidatus_Xiphinematobacter	6	11	8.5	3	23	60	91	19	0	11	24	17.5	0	2	2
Candidimonas	0	0	0	0	0	0	0	6	0	0	0	0	7497	48	0
Castellaniella	0	0	0	0	0	0	0	0	0	0	0	0	1789	14	0
Catenulispora	67	150	108.5	35	69	62	18	33	0	127	0	63.5	0	144	52
Caulobacter	0	0	0	0	77	0	0	16	0	366	142	254	0	0	15
Cavicella	0	0	0	6	8	0	0	0	4	8	6	7	0	0	0
Cellulomonas	0	0	0	0	58	0	0	140	0	4499	447	2473	0	0	0
Cellulosimicrobium	0	0	0	0	0	0	0	0	0	14	0	7	0	0	0
Cellvibrio	0	0	0	5	0	0	31	13	0	155	913	534	0	0	6
Cerasicoccus	0	0	0	10	2	9	5	0	0	0	0	0	0	0	0
Chitinophaga	0	0	0	0	15	5	0	84	128	145	126	135.5	0	0	14
Chloroflexi_bacterium_Ellin7237	0	13	6.5	4	0	0	0	0	0	0	0	0	0	0	15
Chloronema	0	0	0	0	0	0	0	0	0	0	3	1.5	0	0	0
Christensenellaceae_R_7_group	0	0	0	0	0	0	0	0	0	2	0	1	0	0	0
Chryseobacterium	3	3	3	0	2	0	0	69	113	9	14	11.5	0	0	2
Chryseolinea	0	0	0	92	354	0	108	153	0	399	180	289.5	0	0	18
Chthoniobacter	3	3	3	119	166	35	77	63	10	188	60	124	0	4	6
Chthonomonas	4	10	7	9	8	8	0	15	0	5	0	2.5	0	2	2
Chujaibacter	1272	266	769	0	0	0	0	109	1731	7	7	7	16632	2962	581
Citrifermentans	0	0	0	0	0	0	0	0	0	0	17	8.5	0	0	0
Clade_Ia	0	0	0	0	4	0	0	0	0	0	0	0	0	0	0
Cloacibacterium	2	0	1	0	2	3	0	0	0	0	0	0	0	0	2
Clostridium_sensu_stricto_1	10	3	6.5	9	1	0	0	0	0	2	6	4	0	0	4
Clostridium_sensu_stricto_12	25	0	12.5	0	0	5	0	0	0	0	0	0	0	10	0
Clostridium_sensu_stricto_8	0	0	0	0	0	0	2	6	14	0	0	0	0	0	0
Cohnella	0	0	0	0	0	0	0	4	22	0	5	2.5	16	6	0
Comamonas	0	0	0	0	0	0	0	0	0	65	140	102.5	0	0	0
Conexibacter	173	290	231.5	28	126	323	45	15	280	125	46	85.5	77	199	311
Coxiella	0	5	2.5	22	12	9	17	8	45	2	8	5	0	6	35
Craurococcus_Caldovatus	0	0	0	5	0	0	0	0	0	0	0	0	0	0	0
Crenobacter	0	0	0	0	50	0	0	6	0	5	0	2.5	0	0	0
Crossiella	0	0	0	0	0	59	32	0	8	11	0	5.5	0	22	96
Cupriavidus	0	0	0	148	319	42	82	187	0	167	170	168.5	0	0	0
Curtobacterium	0	0	0	0	0	0	0	0	29	0	0	0	0	0	60
Curvibacter	0	0	0	0	0	23	0	0	0	0	0	0	0	0	0
Cyanothece_PCC_7424	0	0	0	0	0	0	6	0	0	0	0	0	0	0	0
Cytophaga	7	4	5.5	0	23	27	56	3	10	32	44	38	0	28	11
DEV008	0	0	0	0	6	4	0	0	0	22	12	17	0	0	0
Dactylosporangium	0	0	0	32	100	0	66	65	0	599	98	348.5	0	15	67
Dechlorobacter	0	0	0	0	0	0	0	0	0	8	26	17	0	0	0
Dechloromonas	0	0	0	0	0	0	0	97	0	0	30	15	0	0	0
Defluviicoccus	0	0	0	0	0	0	0	0	0	0	0	0	3	0	0
Deinococcus	11	0	5.5	0	0	0	0	0	2	1	0	0.5	0	0	7
Demequina	0	0	0	0	0	0	0	10	0	0	0	0	0	0	0
Desulfitobacterium	0	0	0	0	0	0	0	0	0	0	0	0	0	3	0
Desulfosporosinus	0	0	0	0	0	0	0	0	0	0	0	0	2	0	0
Desulfovibrio	0	0	0	28	0	1	7	17	0	0	14	7	0	0	0
Devosia	0	201	100.5	74	130	48	232	221	117	634	1912	1273	177	752	355
Dinghuibacter	0	0	0	3	21	0	0	62	0	0	4	2	0	0	0
Diplazium_pycnocarpon	0	0	0	0	0	0	0	0	0	0	0	0	0	5	0
Diplosphaera	0	0	0	0	0	0	2	0	0	0	0	0	0	0	0
Dokdonella	8	104	56	166	74	17	189	223	12	986	275	630.5	5	57	64
Domibacillus	0	0	0	0	42	0	0	0	0	0	0	0	0	0	0
Dongia	45	0	22.5	184	224	40	994	229	0	196	387	291.5	0	42	21
Duganella	0	0	0	21	0	10	0	0	12	31	38	34.5	0	0	6
Dyadobacter	0	0	0	0	1	0	0	52	0	20	42	31	0	0	0
Dyella	17	1111	564	28	121	15	20	33	51	74	81	77.5	0	198	329
Dysgonomonas	0	0	0	0	0	0	0	0	0	4	0	2	0	0	0
EcFYyy_200	0	0	0	0	0	9	118	0	0	0	0	0	0	0	0
Edaphobacter	47	244	145.5	171	69	115	64	137	140	59	70	64.5	0	344	158
Edaphobaculum	0	93	46.5	69	68	31	61	232	34	132	124	128	4	78	53
Ellin516	80	85	82.5	84	71	145	33	75	66	60	24	42	0	60	55
Ellin517	0	0	0	12	0	7	19	0	0	28	2	15	0	0	0
Ellin6067	45	155	100	725	398	579	777	548	280	396	766	581	5	118	602
Emticicia	0	0	0	0	0	0	0	6	0	9	7	8	0	0	0
Endomicrobium	4	0	2	62	15	51	14	69	0	0	12	6	2	11	51
Ensifer	0	0	0	74	751	0	0	139	0	239	87	163	0	0	0
Enterobacter	0	25	12.5	79	319	11	17	221	791	18	20	19	0	24	0
Erysipelothrix	0	0	0	0	0	0	0	0	0	3	0	1.5	0	0	0
Escherichia_Shigella	3	0	1.5	0	0	0	0	0	0	0	0	0	0	0	0
FCPS473	218	662	440	162	208	477	113	192	466	427	80	253.5	32	77	454
FFCH7168	0	0	0	0	0	2	15	0	0	2	0	1	0	0	2
Faecalibacterium	0	0	0	3	0	0	0	0	0	0	0	0	0	0	0
Family_XIII_AD3011_group	0	0	0	0	0	2	0	0	0	0	0	0	0	0	0
Ferrovibrio	0	0	0	0	15	0	0	0	0	1	26	13.5	0	0	11
Ferruginibacter	4	0	2	26	10	13	134	32	14	27	129	78	0	0	0
Filimonas	0	0	0	0	228	70	0	46	0	87	39	63	0	0	0
Flavihumibacter	0	0	0	0	18	0	0	38	0	110	60	85	0	0	0
Flavisolibacter	0	0	0	166	80	64	132	91	0	487	32	259.5	0	0	108
Flavitalea	0	0	0	0	33	0	80	21	0	61	55	58	0	0	0
Flavobacterium	0	0	0	133	214	11	25	303	0	282	562	422	0	3	0
Flexibacter	0	0	0	0	0	0	0	0	2	0	8	4	0	0	0
Flexilinea	0	0	0	0	3	0	0	0	0	0	0	0	0	0	0
Flexivirga	21	0	10.5	0	0	0	0	0	0	0	0	0	64	145	58
Fluviicola	0	0	0	0	0	0	4	0	0	0	4	2	0	0	0
Fonticella	0	0	0	0	0	0	0	2	0	0	0	0	0	0	0
Frateuria	0	0	0	0	0	0	0	0	0	0	0	0	0	458	346
Fretibacterium	1	0	0.5	0	0	0	0	0	3	3	0	1.5	3	0	0
G12_WMSP1	15	30	22.5	35	22	97	6	7	32	112	5	58.5	0	0	19
GOUTA6	0	2	1	360	400	0	8	16	0	0	26	13	0	0	0
Gaiella	55	13	34	34	88	52	135	65	0	86	46	66	0	8	12
Gaiella_sp._EBR4_RS1	0	0	0	0	0	0	0	0	0	0	0	0	3	0	0
Gemmata	0	0	0	0	0	0	4	4	0	0	0	0	0	0	0
Gemmatimonas	158	546	352	632	493	457	1231	645	1097	778	302	540	12	1283	1192
Geodermatophilus	51	12	31.5	0	0	11	12	0	51	0	0	0	0	227	273
Georgfuchsia	0	0	0	20	0	4	8	39	0	0	18	9	0	0	0
Geothermomicrobium	2	0	1	0	0	2	0	0	0	0	0	0	0	0	0
Geothrix	0	0	0	0	0	16	0	9	0	5	9	7	0	0	0
Granulicella	802	1023	912.5	116	162	263	93	309	592	156	127	141.5	180	1257	684
HSB_OF53_F07	9	20	14.5	0	10	4	0	8	0	212	3	107.5	0	2	0
Haliangium	337	516	426.5	2276	1046	1308	1440	1118	607	417	981	699	9	608	668
Halomonas	0	0	0	0	8	0	0	0	0	4	16	10	0	0	0
Hamadaea	0	0	0	36	0	0	0	0	0	364	0	182	0	0	0
Hassallia	0	0	0	0	26	2	0	30	0	67	79	73	0	0	0
Helicobacter	0	0	0	0	0	0	0	0	0	4	0	2	0	0	0
Heliimonas	0	0	0	0	0	0	0	17	0	0	0	0	0	0	0
Herbaspirillum	0	0	0	0	17	0	0	446	0	0	0	0	0	0	0
Herpetosiphon	0	0	0	0	0	0	8	3	0	0	0	0	0	0	0
Hirschia	0	0	0	31	13	10	75	65	0	27	459	243	0	0	0
Holophaga	3	245	124	4	0	0	0	80	40	338	0	169	1	40	23
Humibacter	30	105	67.5	0	0	0	0	0	35	0	0	0	321	165	81
Hydrogenophaga	0	0	0	0	0	0	0	0	0	31	123	77	0	0	0
Hymenobacter	0	3	1.5	2	0	0	0	0	3	4	0	2	0	2	4
Hymenobacter_sp._9PNM_21	0	0	0	0	7	0	0	32	0	0	0	0	0	0	0
Hyphomicrobium	113	41	77	45	97	11	16	38	19	126	302	214	63	71	28
IS_44	0	0	0	36	33	0	106	5	0	0	51	25.5	0	0	0
I_8	0	0	0	2	0	0	0	3	0	0	0	0	0	0	0
Iamia	0	0	0	0	20	16	2	18	0	49	41	45	2	16	5
Ilumatobacter	0	0	0	51	31	0	43	67	0	27	36	31.5	0	0	0
Inquilinus	36	44	40	36	31	13	0	37	10	8	38	23	0	28	34
JG30a_KF_32	102	106	104	91	52	147	46	49	175	270	35	152.5	101	5	118
JGI_0001001_H03	0	0	0	54	0	83	0	30	4	2	0	1	0	1	0
JSC_12	0	0	0	0	0	0	15	0	0	2	0	1	0	0	0
Jatrophihabitans	229	717	473	61	3	55	78	100	148	144	39	91.5	1618	670	889
KD3_10	3	0	1.5	101	11	19	37	31	9	10	27	18.5	0	1	0
Kaistia	0	0	0	0	52	0	0	0	0	419	131	275	0	0	0
Kibdelosporangium	0	0	0	0	0	0	201	0	0	0	0	0	0	0	0
Kitasatospora	0	0	0	98	97	90	139	235	0	144	65	104.5	0	0	0
Kosakonia	0	0	0	0	0	0	0	0	2302	0	0	0	0	0	0
Kribbella	16	0	8	0	0	0	25	11	0	66	0	33	6	0	8
Ktedonobacter	10	67	38.5	0	0	0	0	0	4	0	23	11.5	0	0	20
Kutzneria	0	13	6.5	0	0	46	0	0	0	13	0	6.5	0	0	35
Labedaea	0	0	0	0	0	0	0	0	0	20	0	10	0	0	0
Labrys	0	11	5.5	42	51	28	109	91	0	47	37	42	0	0	26
Lachnospiraceae_XPB1014_group	0	4	2	0	0	0	0	0	0	0	0	0	0	0	0
Lacibacter	0	0	0	0	0	0	0	0	0	2	4	3	0	0	0
Lactococcus	0	2	1	0	1	1	0	0	0	4	0	2	0	0	0
Lacunisphaera	5	1	3	26	43	6	51	21	13	53	39	46	0	0	5
Larkinella	0	0	0	0	2	0	0	0	0	0	0	0	0	0	3
Legionella	389	67	228	5	42	6	52	45	67	53	18	35.5	0	11	4
Leifsonia	76	131	103.5	0	0	0	0	0	58	0	0	0	0	0	117
Leptolyngbya_PCC_6306	0	0	0	0	0	0	9	0	0	0	0	0	0	0	0
Leptospira	0	0	0	0	0	0	0	0	0	0	2	1	0	0	0
Leptospirillum	0	0	0	3	13	0	0	0	0	0	0	0	0	0	0
Ligilactobacillus	0	0	0	0	0	0	0	0	0	2	0	1	0	0	2
Litorilinea	0	0	0	2	0	0	14	4	0	8	0	4	0	0	0
Luedemannella	36	0	18	70	0	28	0	41	0	0	0	0	0	0	0
Luteibacter	0	0	0	0	0	0	24	269	67	0	0	0	0	0	0
Luteimonas	0	0	0	10	9	0	4	30	5	135	139	137	0	0	0
Luteitalea	0	0	0	0	58	0	13	47	0	18	66	42	0	0	0
Luteolibacter	0	0	0	3	48	1	4	24	0	58	38	48	0	0	2
Lysinibacillus	0	0	0	0	4	9	0	4	0	0	0	0	0	0	0
Lysobacter	3	0	1.5	384	321	25	56	182	11	341	78	209.5	0	34	187
MM2	0	0	0	0	0	0	0	2	0	41	0	20.5	0	0	0
MND1	32	0	16	334	172	105	210	200	0	59	173	116	1	15	28
Marmoricola	0	0	0	0	57	48	37	0	0	0	0	0	0	0	0
Massilia	16	6	11	29	91	12	0	69	873	220	231	225.5	0	700	947
Mesorhizobium	0	189	94.5	178	229	121	221	347	45	409	147	278	129	176	141
Methylibium	0	0	0	0	0	0	109	0	0	0	0	0	0	0	0
Methylobacillus	0	0	0	0	0	0	0	0	0	11	52	31.5	0	0	0
Methylobacterium_Methylorubrum	21	50	35.5	0	9	7	45	66	51	0	0	0	0	29	25
Methylocella	0	176	88	0	0	0	0	0	0	0	0	0	0	0	0
Methylophilus	0	0	0	0	0	0	0	0	0	0	15	7.5	0	0	0
Methylotenera	0	2	1	0	0	0	0	0	0	5	0	2.5	0	0	0
Methylovirgula	0	0	0	0	0	0	0	0	0	0	0	0	68	264	79
Microbacterium	0	0	0	0	0	5	0	0	21	90	0	45	30	0	0
Microcoleus_PCC_7113	0	0	0	0	0	0	0	16	0	0	4	2	0	0	0
Microcoleus_SAG_1449_1a	0	20	10	0	0	0	0	0	29	0	0	0	0	0	1
Microlunatus	0	0	0	0	2	0	0	0	0	0	0	0	0	0	0
Micromonospora	0	0	0	0	45	190	0	0	0	683	38	360.5	96	0	0
Micropepsis	0	0	0	0	0	0	0	0	0	0	0	0	7	115	0
Microvirga	0	0	0	0	48	0	30	0	0	0	0	0	0	0	21
Minicystis	0	0	0	0	18	0	0	9	0	0	21	10.5	0	0	0
Mizugakiibacter	72	104	88	0	0	0	0	14	21	0	0	0	7	149	27
Modestobacter	0	0	0	0	0	0	0	0	0	0	0	0	0	0	80
Moryella	0	0	0	0	0	2	0	0	0	5	0	2.5	2	0	3
Mucilaginibacter	20	400	210	62	105	106	105	156	104	117	137	127	3	518	326
Mycobacterium	189	54	121.5	39	90	106	92	27	121	110	35	72.5	105	146	479
Mycoplasma	0	0	0	2	0	0	0	0	0	0	0	0	0	0	0
Myxococcus	0	0	0	0	0	0	0	0	0	0	0	0	0	0	11
Nakamurella	0	0	0	0	0	0	0	0	0	0	0	0	263	0	0
Nannocystis	0	0	0	0	0	0	0	3	0	0	17	8.5	0	0	0
Neisseria	0	0	0	0	2	0	0	0	0	0	0	0	0	0	0
Neo_b11	0	0	0	0	0	0	44	0	0	0	0	0	0	0	0
Neochlamydia	0	0	0	0	2	0	7	2	0	0	2	1	0	0	2
Nevskia	0	23	11.5	4	20	13	0	8	14	0	17	8.5	0	5	16
Niastella	0	0	0	127	77	13	101	62	0	79	55	67	0	0	0
Nitrolancea	0	2	1	0	0	13	0	4	8	0	0	0	61	8	2
Nitrosomonas	0	0	0	0	0	0	0	0	0	0	0	0	0	0	3
Nitrosospira	0	0	0	0	12	19	0	53	0	194	23	108.5	219	66	59
Nitrospira	152	107	129.5	567	405	183	647	871	194	359	310	334.5	5	149	272
Nitrospirillum	0	0	0	0	0	0	0	0	2	0	0	0	0	0	0
Niveibacterium	0	0	0	0	0	0	0	96	0	0	18	9	0	0	0
Niveispirillum	0	0	0	0	0	0	0	0	0	0	5	2.5	0	0	0
Nocardia	0	0	0	12	0	0	0	0	19	0	0	0	9	6	107
Nocardioides	38	69	53.5	36	37	62	174	22	57	216	2	109	115	203	449
Nordella	0	0	0	68	150	42	159	127	0	134	165	149.5	0	0	0
Nostoc_PCC_73102	0	0	0	0	0	5	0	0	0	0	4	2	0	0	0
Noviherbaspirillum	0	0	0	0	13	8	0	0	0	23	0	11.5	0	16	63
Novosphingobium	0	24	12	80	328	16	16	460	0	1481	1528	1504.5	0	4	57
OLB12	0	0	0	0	53	0	0	26	0	105	50	77.5	0	0	0
OM27_clade	0	0	0	17	0	0	75	4	0	0	3	1.5	0	0	0
OM60_NOR5__clade	0	0	0	11	2	1	89	212	0	3	14	8.5	0	1	3
Occallatibacter	264	30	147	0	0	0	0	47	371	0	0	0	0	182	175
Oceanobacillus	0	0	0	0	0	0	0	0	0	0	0	0	179	36	0
Ochrobactrum	0	0	0	0	0	0	0	0	0	103	79	91	0	0	0
Oerskovia	0	0	0	0	0	0	0	0	0	0	0	0	0	23	0
Ohtaekwangia	0	0	0	5	59	2	21	106	0	98	176	137	0	0	0
Oligoflexus	0	0	0	0	2	0	12	6	0	4	45	24.5	0	0	0
Opitutus	0	0	0	31	14	23	31	23	0	21	18	19.5	0	0	0
Oscillibacter	0	0	0	0	0	0	0	0	0	0	2	1	0	0	0
P3OB_42	0	0	0	73	38	27	101	30	12	129	74	101.5	0	11	6
Paenalcaligenes	0	0	0	0	0	0	0	0	0	0	12	6	0	0	0
Paenibacillus	12	11	11.5	2	6	0	13	18	20	4	2	3	49	28	14
Pajaroellobacter	102	169	135.5	399	252	460	501	384	520	69	321	195	3	72	106
Paludibacterium	0	0	0	0	0	0	0	7	0	0	0	0	0	0	0
Paludisphaera	0	0	0	0	0	0	0	0	0	0	0	0	0	21	0
Panacagrimonas	0	0	0	8	4	0	12	20	0	6	14	10	0	0	0
Paracoccus	0	0	0	0	0	0	0	0	0	0	2	1	0	0	0
Parafilimonas	0	0	0	44	32	0	24	62	0	18	0	9	0	12	52
Parapusillimonas	0	0	0	0	0	0	0	0	0	0	11	5.5	0	0	0
Parasegetibacter	0	0	0	0	0	0	0	26	0	0	29	14.5	0	0	0
Parviterribacter	0	0	0	0	0	0	0	0	0	3	0	1.5	0	0	0
Patulibacter	0	0	0	2	0	0	4	0	0	0	0	0	0	0	0
Pedobacter	0	0	0	4	0	0	4	0	0	0	17	8.5	0	0	6
Pedomicrobium	0	0	0	60	17	27	156	72	0	15	46	30.5	0	0	0
Pedosphaera	37	30	33.5	12	75	16	0	0	53	0	19	9.5	7	31	0
Pelomonas	0	0	0	13	0	0	5	0	0	49	72	60.5	0	0	0
Peredibacter	0	0	0	0	3	0	2	3	0	10	16	13	0	0	0
Phaeodactylibacter	0	0	0	0	0	0	0	0	0	2	0	1	0	0	0
Phaselicystis	0	0	0	126	57	33	150	134	0	24	58	41	0	0	2
Phenylobacterium	359	64	211.5	420	432	57	326	574	247	902	243	572.5	30	198	627
Phormidium_SAG_37.90	0	4	2	2	0	0	0	0	0	0	9	4.5	0	0	0
Phormidium_SAG_81.79	0	0	0	0	4	3	0	0	0	0	0	0	0	0	0
Phreatobacter	0	0	0	0	0	0	20	0	0	0	0	0	0	0	0
Phycisphaera	0	0	0	0	0	13	0	2	0	1	0	0.5	0	0	1
Pirellula	0	0	0	0	0	0	0	2	0	0	0	0	0	0	0
Piscinibacter	0	0	0	0	3	0	0	6	0	0	0	0	0	0	0
Planctomycetales_bacterium_Ellin6207	0	7	3.5	0	0	0	0	0	0	0	0	0	0	9	21
Planctomycetales_bacterium_Ellin7224	0	0	0	0	3	0	0	4	0	0	0	0	0	0	0
Planctomycetales_bacterium_Ellin7244	0	0	0	6	9	0	0	4	0	0	0	0	0	0	0
Plesiomonas	12	0	6	0	0	0	0	0	0	15	0	7.5	0	28	13
Polyangium	0	0	0	0	12	0	0	0	0	20	26	23	0	0	0
Polycyclovorans	0	0	0	40	19	0	12	16	0	0	6	3	0	0	0
Polypodium_aureum	0	0	0	0	2	0	0	0	0	0	0	0	0	0	0
Porphyrobacter	0	0	0	0	0	0	0	0	0	0	32	16	0	0	0
Porphyromonas	0	0	0	0	0	0	0	0	0	0	0	0	2	0	0
Propionivibrio	0	0	0	0	0	0	0	86	0	61	65	63	0	0	0
Prosthecomicrobium	0	0	0	0	0	0	0	0	0	5	0	2.5	0	0	0
Proteiniphilum	0	0	0	0	0	0	0	0	0	2	0	1	0	0	0
Pseudoflavitalea	0	0	0	0	0	0	0	10	0	78	657	367.5	0	0	2
Pseudolabrys	0	266	133	0	67	0	0	107	518	32	19	25.5	0	691	776
Pseudomonas	29	21	25	36	118	5	13	68	92	91	62	76.5	0	6	0
Pseudonocardia	0	30	15	11	67	51	385	29	11	34	34	34	0	12	93
Pseudopedobacter	0	0	0	0	0	0	0	0	0	78	24	51	0	0	0
Pseudorhodoferax	0	0	0	0	0	0	0	0	0	0	29	14.5	0	0	0
Pseudoxanthomonas	0	0	0	5	417	2	11	27	0	115	265	190	0	0	0
Psychroglaciecola	0	0	0	0	0	0	0	0	0	0	0	0	0	4	0
Puia	35	158	96.5	130	64	89	94	82	161	4	19	11.5	4	196	225
Pullulanibacillus	0	0	0	0	0	0	0	0	8	0	0	0	29	92	54
Pythium_ultimum	0	2	1	0	0	0	0	0	0	0	0	0	0	0	2
RB41	3	1	2	660	3652	77	813	95	7	150	207	178.5	0	0	25
Ralstonia	0	33	16.5	44	96	77	31	34	211	57	64	60.5	0	15	0
Ramlibacter	0	21	10.5	66	123	141	110	193	39	255	95	175	0	188	228
Reyranella	136	83	109.5	265	324	625	570	272	155	259	288	273.5	45	176	175
Rhizobacter	0	0	0	114	118	77	193	127	0	22	59	40.5	0	0	109
Rhizobiales_bacterium_GAS113	0	0	0	24	19	51	21	16	17	0	18	9	0	9	0
Rhizorhapis	0	0	0	0	0	0	82	43	0	0	0	0	0	0	0
Rhodanobacter	661	9240	4950.5	536	362	324	253	454	577	189	238	213.5	12206	5579	1331
Rhodococcus	0	0	0	0	0	0	0	0	0	19	0	9.5	0	0	0
Rhodocytophaga	0	0	0	0	0	1	0	1	0	0	0	0	0	0	0
Rhodoplanes	17	18	17.5	105	62	43	114	47	7	42	45	43.5	0	0	130
Rhodovastum	0	0	0	0	21	22	30	0	0	0	0	0	385	79	0
Rickettsia	0	0	0	0	5	2	0	0	9	0	0	0	0	0	5
Rickettsiella	0	0	0	0	0	0	0	4	0	34	0	17	5	0	2
Roseateles	0	0	0	0	0	0	0	0	313	0	0	0	0	0	0
Roseiarcus	525	600	562.5	169	114	267	70	22	445	37	82	59.5	1928	389	357
Roseimicrobium	0	0	0	0	0	0	0	6	0	0	6	3	0	0	0
Roseisolibacter	0	0	0	0	0	0	22	0	0	53	13	33	0	0	0
Roseococcus	0	0	0	0	0	0	0	0	0	47	20	33.5	0	0	0
Roseomonas	0	0	0	8	12	0	23	26	0	111	49	80	0	0	0
Rubrobacter	0	0	0	0	0	0	0	0	0	20	0	10	0	0	0
Rudaea	0	23	11.5	41	63	38	35	98	10	40	45	42.5	0	0	0
Ruminococcus	0	3	1.5	0	2	0	0	0	0	1	0	0.5	0	0	0
Rummeliibacillus	0	0	0	0	0	0	0	0	0	9	0	4.5	0	0	0
SM1A02	0	0	0	33	14	4	41	24	0	49	70	59.5	0	1	1
SWB02	0	0	0	47	8	0	66	36	0	21	108	64.5	0	0	0
Saccharothrix	0	0	0	0	0	0	0	53	0	0	0	0	0	0	0
Sandaracinus	0	0	0	9	6	6	20	24	0	25	10	17.5	0	0	0
Sanguibacter_Flavimobilis	0	0	0	0	0	0	0	0	0	34	0	17	0	0	0
Scytonema_PCC_7110	0	0	0	0	0	5	38	0	0	0	0	0	0	0	0
Scytonema_VB_61278	0	0	0	0	0	0	15	0	0	0	0	0	0	0	0
Sediminibacterium	0	0	0	0	0	0	42	0	0	0	7	3.5	0	0	0
Serratia	0	0	0	0	0	0	0	0	0	0	17	8.5	0	0	0
Sh765B_TzT_35	0	0	0	0	0	0	0	0	0	0	2	1	0	0	0
Shinella	0	0	0	0	0	0	0	0	0	202	112	157	0	0	0
Silvanigrella	0	0	0	0	0	4	0	7	0	0	0	0	0	0	0
Singulisphaera	98	39	68.5	35	50	78	94	80	126	49	0	24.5	0	47	53
Sinomonas	7	0	3.5	0	32	15	15	0	51	51	32	41.5	0	0	17
Smaragdicoccus	0	0	0	0	0	0	0	8	0	0	0	0	0	0	0
Solirubrobacter	17	0	8.5	0	0	0	136	19	0	13	14	13.5	0	9	42
Solitalea	0	0	0	8	102	4	0	30	0	59	52	55.5	0	0	0
Soonwooa	0	0	0	0	0	0	0	0	0	17	0	8.5	0	0	0
Sorangium	0	0	0	0	0	0	0	0	0	0	2	1	0	0	0
Sphingobacterium	0	0	0	0	0	0	0	2	0	0	0	0	0	0	0
Sphingobium	0	0	0	0	116	0	53	151	0	285	713	499	0	0	21
Sphingomonas	1587	3495	2541	832	716	925	2164	2683	1274	2874	1735	2304.5	134	8278	8260
Sphingopyxis	0	0	0	0	0	0	0	0	0	9	27	18	0	0	0
Spirochaeta	0	0	0	2	0	0	0	0	0	0	0	0	0	0	0
Spirochaeta_2	0	0	0	0	4	0	2	8	0	2	12	7	0	0	0
Spiroplasma	0	0	0	0	0	0	0	3	0	0	0	0	0	2	0
Spirosoma	0	0	0	0	3	0	10	11	0	2	5	3.5	0	0	0
Sporichthya	0	0	0	0	11	0	0	0	13	0	0	0	0	13	0
Sporobacter	0	0	0	0	0	0	0	4	0	0	0	0	0	0	0
Sporocytophaga	0	5	2.5	5	0	0	6	4	4	11	10	10.5	0	3	0
Sporolactobacillus	0	0	0	0	0	2	0	0	0	0	0	0	0	0	0
Staphylococcus	0	2	1	0	0	0	0	0	0	0	0	0	0	0	0
Stenotrophomonas	2	0	1	0	23	10	3	26	25	330	431	380.5	5	7	11
Steroidobacter	0	0	0	213	61	26	260	43	0	117	132	124.5	0	5	14
Streptococcus	0	0	0	0	3	0	0	0	0	0	0	0	0	0	0
Streptomyces	35	54	44.5	77	276	205	153	140	99	103	113	108	93	103	110
Subgroup_10	105	0	52.5	34	30	29	133	108	0	151	19	85	0	0	74
Sulfurifustis	0	0	0	0	0	0	3	0	0	0	0	0	0	0	0
Sumerlaea	0	0	0	115	10	14	147	48	0	17	10	13.5	0	0	1
TM7a	0	10	5	5	0	8	0	0	0	42	50	46	122	0	72
Tahibacter	0	3	1.5	0	0	0	14	45	0	76	206	141	0	0	0
Taibaiella	0	0	0	0	0	3	4	7	0	0	0	0	0	0	0
Tellurimicrobium	0	0	0	0	0	0	0	0	0	77	0	38.5	0	0	0
Telmatospirillum	0	0	0	0	0	0	0	0	13	0	0	0	0	0	0
Terracidiphilus	60	0	30	0	0	0	0	0	72	0	0	0	0	0	0
Terriglobus	0	0	0	0	0	14	0	0	0	0	0	0	0	27	24
Terrimicrobium	0	0	0	0	5	0	8	11	0	15	16	15.5	0	0	0
Terrimonas	0	0	0	102	65	0	240	78	0	147	433	290	0	0	0
Terrisporobacter	0	0	0	0	0	0	0	0	4	0	0	0	0	0	0
Thauera	0	0	0	0	0	0	0	0	0	4	0	2	0	0	0
Thermomonas	0	0	0	0	0	0	0	0	0	0	64	32	0	0	0
Thermosporothrix	54	0	27	0	0	13	10	0	0	3	0	1.5	0	0	5
Tumebacillus	27	3	15	3	0	4	3	13	30	2	11	6.5	35	559	167
Tundrisphaera	15	25	20	0	0	0	0	6	39	15	0	7.5	0	53	68
Turneriella	0	0	0	2	0	0	5	10	0	0	29	14.5	0	0	0
Tychonema_CCAP_1459_11B	0	0	0	0	6	14	0	0	0	0	0	0	0	0	0
UTBCD1	0	0	0	42	15	0	0	0	0	0	17	8.5	0	0	0
UTCFX1	0	0	0	0	0	0	0	0	0	3	0	1.5	0	0	0
Uliginosibacterium	0	0	0	0	23	11	0	142	0	53	22	37.5	0	32	0
Ulvibacter	0	0	0	0	0	0	0	0	0	7	0	3.5	0	0	0
Vampirovibrio	0	0	0	0	0	0	0	0	0	0	13	6.5	0	0	0
Variovorax	0	0	0	224	725	65	54	258	0	588	344	466	0	0	0
Vibrio	0	0	0	0	0	0	0	0	0	2	0	1	0	0	0
Vicinamibacter	0	0	0	21	75	25	121	64	0	46	451	248.5	0	0	0
Virgisporangium	0	0	0	0	9	0	0	0	0	0	0	0	0	0	0
Vulgatibacter	0	0	0	51	14	16	8	14	0	12	10	11	9	0	0
Xanthomonas	0	0	0	0	17	0	0	0	0	0	0	0	0	0	0
YB_42	0	0	0	0	0	0	15	0	0	0	0	0	2	0	0
YC_ZSS_LKJ147	0	0	0	0	0	23	3	9	5	2	0	1	0	0	118
ZOR0006	0	2	1	0	0	0	0	0	0	0	0	0	0	0	0
Zavarzinella	0	0	0	3	0	0	1	0	0	0	0	0	0	0	1
agricultural_soil_bacterium_SC_I_84	159	315	237	21	15	0	3	9	81	7	13	10	46	52	8
alphaI_cluster	0	0	0	0	0	0	73	37	0	57	17	37	0	0	14
bacterium_Ellin6515	30	0	15	21	32	52	52	16	18	32	0	16	0	0	43
bacterium_Ellin6517	12	19	15.5	0	23	18	10	8	0	16	0	8	2	16	15
bacterium_Ellin6527	227	139	183	76	103	227	0	57	71	127	55	91	0	43	67
bacterium_Ellin6537	17	20	18.5	0	0	17	0	0	0	25	0	12.5	0	20	39
beta_proteobacterium_WY25	0	0	0	0	0	0	0	0	0	0	0	0	0	6	0
mle1_7	0	0	0	36	21	17	180	40	0	29	28	28.5	0	0	14
unclassified_Gaiellales	2966	1128	2047	613	752	995	555	584	2502	882	215		185	1111	1244
unclassified_Gammaproteobacteria	296	46	171	11	7	0	32	55	243	8	84		0	148	54
unclassified_Gemmataceae	42	100	71	35	68	146	144	36	97	39	3		12	18	33
unclassified_Gemmatimonadaceae	1106	1034	1070	2081	2203	2769	2317	1283	1893	928	959		2232	1551	1353
unclassified_Gemmatimonadota	2	0	1	16	6	8	0	7	0	0	7		0	0	0
unclassified_Geobacteraceae	0	0	0	0	0	0	0	0	0	2	0		0	0	0
unclassified_Geodermatophilaceae	27	51	39	0	0	0	0	0	86	0	0		0	284	332
unclassified_Halieaceae	0	0	0	0	0	0	0	2	0	0	0		0	0	0
unclassified_Heliobacteriaceae	0	0	0	0	0	0	0	0	0	0	0		3	0	0
unclassified_Holophagaceae	0	111	55.5	29	43	58	32	107	0	36	63		0	9	0
unclassified_Holosporaceae	99	45	72	55	31	0	20	59	40	44	19		0	0	13
unclassified_Hungateiclostridiaceae	0	0	0	0	0	0	0	3	0	0	0		0	0	0
unclassified_Hyphomicrobiaceae	0	0	0	0	0	0	0	2	0	0	0		0	0	0
unclassified_IMCC26256	771	749	760	73	265	404	121	134	855	136	57		0	499	511
unclassified_Ilumatobacteraceae	2	20	11	27	11	12	70	44	0	33	3		0	0	32
unclassified_Intrasporangiaceae	53	77	65	54	0	57	83	66	138	395	55		0	99	350
unclassified_Isosphaeraceae	238	131	184.5	36	59	58	22	57	114	16	19		11	35	72
unclassified_JG30_KF_AS9	1665	1910	1787.5	778	525	1554	205	491	1388	455	263		733	1503	509
unclassified_JG30_KF_CM45	28	19	23.5	5	18	31	43	14	44	37	15		55	21	55
unclassified_KD3_93	0	0	0	0	3	0	8	12	0	0	0		0	0	0
unclassified_KF_JG30_B3	48	55	51.5	106	100	130	51	105	117	0	61		0	62	100
unclassified_KI89A_clade	0	0	0	91	13	4	92	26	1	9	15		0	0	0
unclassified_Kapabacteriales	0	0	0	0	0	0	0	0	0	4	12		0	0	0
unclassified_Ktedonobacteraceae	693	483	588	74	166	411	123	77	660	414	110		325	361	636
unclassified_LWQ8	108	282	195	66	110	174	80	172	135	262	72		938	327	248
unclassified_Lachnospiraceae	2	0	1	0	0	0	0	0	0	2	0		0	0	3
unclassified_Latescibacteraceae	0	0	0	161	8	12	188	8	0	1	58		0	0	0
unclassified_Leptolyngbyaceae	0	26	13	0	8	0	8	0	8	0	3		0	0	0
unclassified_Lineage_IV	0	0	0	0	0	8	11	8	0	0	0		0	0	0
unclassified_Longimicrobiaceae	0	0	0	0	0	0	4	0	0	0	0		0	2	0
unclassified_Magnetospiraceae	0	0	0	0	0	0	0	0	0	0	7		0	0	0
unclassified_Magnetospirillaceae	0	10	5	3	10	16	0	4	32	2	20		0	0	0
unclassified_Methylacidiphilaceae	3	3	3	3	9	0	3	0	4	0	11		0	0	0
unclassified_Methyloligellaceae	90	20	55	32	31	40	44	24	10	24	8		0	24	8
unclassified_Methylophilaceae	8	0	4	13	92	0	0	73	0	0	76		0	0	0
unclassified_Micavibrionales	0	0	0	0	0	0	0	4	0	2	5		0	0	0
unclassified_Microbacteriaceae	64	42	53	0	54	0	0	44	0	312	605		49	311	122
unclassified_Micrococcaceae	0	15	7.5	2	0	0	114	0	0	0	0		0	7	2
unclassified_Micrococcales	0	0	0	6	0	0	2	0	0	4	12		0	0	0
unclassified_Micromonosporaceae	356	114	235	389	369	396	959	275	71	1800	131		0	122	400
unclassified_Micropepsaceae	1067	677	872	492	896	289	311	465	793	286	338		106	1145	771
unclassified_Microscillaceae	2	51	26.5	406	229	354	892	427	62	136	353		0	12	64
unclassified_Microtrichaceae	0	0	0	0	12	0	0	0	0	0	14		0	0	24
unclassified_Microtrichales	0	29	14.5	8	105	73	55	65	13	25	13		0	34	80
unclassified_Mitochondria	75	234	154.5	38	10	35	44	20	10	227	24		8	19	61
unclassified_Moraxellaceae	0	3	1.5	8	13	20	0	17	0	13	20		0	0	9
unclassified_Myxococcaceae	108	30	69	326	86	132	196	271	19	105	131		2	132	82
unclassified_Myxococcales	0	0	0	0	0	0	0	0	0	0	3		0	0	3
unclassified_Myxococcales_bacterium_Gsoil_473	0	0	0	0	12	0	0	9	0	19	13		0	0	0
unclassified_NS11_12_marine_group	0	0	0	2	13	4	22	22	0	18	28		0	0	0
unclassified_NS9_marine_group	0	0	0	3	0	0	0	3	0	0	4		0	0	0
unclassified_Neisseriaceae	0	30	15	2	3	0	3	15	5	8	8		0	2	2
unclassified_Nitriliruptoraceae	0	2	1	0	0	0	0	0	0	0	0		0	0	0
unclassified_Nitrosomonadaceae	0	0	0	0	0	0	15	8	0	0	0		0	0	0
unclassified_Nocardioidaceae	0	21	10.5	0	0	0	0	24	0	86	23		0	10	10
unclassified_Nostocaceae	46	260	153	9	0	36	347	0	0	0	0		0	46	2
unclassified_Obscuribacteraceae	0	0	0	10	6	0	4	8	0	0	6		0	0	0
unclassified_Oligoflexaceae	2	6	4	18	25	9	16	12	4	2	12		0	20	22
unclassified_Omnitrophales	0	0	0	0	0	0	2	0	0	0	0		0	0	0
unclassified_Opitutaceae	0	3	1.5	8	0	3	70	33	11	0	2		0	0	19
unclassified_Oxalobacteraceae	0	23	11.5	270	127	223	116	153	52	79	16		3	53	23
unclassified_Paludibaculum	0	0	0	0	0	0	14	52	0	22	16		0	0	0
unclassified_Paracaedibacteraceae	0	0	0	2	0	0	0	0	0	0	0		0	0	0
unclassified_Parachlamydiaceae	0	0	0	0	0	0	3	0	0	7	0		0	0	0
unclassified_Patescibacteria	0	0	0	2	0	0	0	0	0	0	0		0	0	0
unclassified_Pedosphaeraceae	51	60	55.5	378	231	211	162	131	112	246	85		93	151	119
unclassified_Phycisphaeraceae	0	0	0	5	0	6	12	2	0	0	0		0	0	0
unclassified_Pirellulaceae	0	0	0	0	0	0	0	0	3	0	0		0	0	2
unclassified_Planctomycetales	0	0	0	8	0	8	0	0	0	0	2		0	0	8
unclassified_Planctomycetes	0	0	0	8	0	2	0	0	0	6	0		0	0	0
unclassified_Planctomycetota	3	0	1.5	8	0	0	0	2	0	0	0		0	0	2
unclassified_Planococcaceae	9	4	6.5	0	0	5	0	0	0	0	0		0	0	0
unclassified_Pleomorphomonadaceae	0	10	5	0	0	0	0	0	0	0	0		0	0	0
unclassified_Polyangia	0	0	0	21	0	0	0	0	0	0	0		0	0	0
unclassified_Polyangiaceae	8	0	4	22	10	24	145	80	45	0	53		0	0	28
unclassified_Polyangiales	0	0	0	167	18	79	91	6	2	20	16		0	3	8
unclassified_Proteobacteria	0	0	0	0	0	2	3	0	0	0	3		0	0	0
unclassified_Pseudomonadales	0	0	0	5	10	0	0	13	0	12	6		0	1	0
unclassified_Pseudonocardiaceae	15	0	7.5	19	0	34	49	0	150	0	0		0	20	49
unclassified_R7C24	0	0	0	0	0	0	0	143	0	56	969		0	0	0
unclassified_RBG_13_54_9	0	0	0	51	104	5	8	17	0	0	6		0	0	0
unclassified_Reyranellaceae	0	0	0	0	0	0	67	13	0	8	11		0	0	0
unclassified_Rhizobiaceae	0	39	19.5	0	23	0	38	0	3	172	224		79	115	18
unclassified_Rhizobiales	2	0	1	2	0	0	38	2	45	15	54		3	0	14
unclassified_Rhizobiales_Incertae_Sedis	0	11	5.5	0	15	0	54	131	0	15	19		0	10	9
unclassified_Rhodanobacteraceae	47	2	24.5	54	13	11	153	36	0	117	104		18	1568	851
unclassified_Rhodobacteraceae	0	66	33	0	0	0	0	0	0	0	0		0	0	0
unclassified_Rhodocyclaceae	0	0	0	9	58	0	0	63	0	380	103		0	0	0
unclassified_Rhodospirillaceae	99	18	58.5	106	82	72	116	118	165	45	91		0	37	100
unclassified_Rhodospirillales	0	6	3	0	12	5	17	12	24	9	26		3	0	0
unclassified_Rickettsiaceae	0	0	0	0	0	0	0	0	2	2	6		0	6	4
unclassified_Rickettsiales	0	2	1	0	0	0	9	4	0	0	6		0	0	0
unclassified_Rokubacteriales	0	0	0	44	0	0	104	39	0	132	59		0	0	0
unclassified_Roseiflexaceae	2	2	2	163	146	97	417	144	2	226	39		0	0	11
unclassified_S085	2	2	2	24	0	12	16	22	0	0	0		0	0	0
unclassified_SAR202_clade	0	0	0	9	0	0	0	0	5	0	0		0	0	0
unclassified_SBR1031	19	23	21	175	79	132	108	70	1	38	48		1	18	21
unclassified_SC_I_84	2714	597	1655.5	1249	1008	752	1365	1626	461	626	604		81	585	945
unclassified_SM1A07	0	0	0	3	0	0	2	0	0	0	0		0	0	0
unclassified_SM2D12	19	22	20.5	37	13	10	51	47	5	6	39		0	40	5
unclassified_Saccharimonadales	37	212	124.5	54	45	48	52	76	66	82	274		8	89	88
unclassified_Sandaracinaceae	2	14	8	138	33	29	118	188	5	78	140		0	2	101
unclassified_Saprospiraceae	0	0	0	9	0	0	41	45	0	6	24		0	0	0
unclassified_Silvanigrellaceae	0	2	1	0	0	0	2	2	0	0	4		0	0	2
unclassified_Simkaniaceae	0	3	1.5	6	14	2	13	16	37	4	4		0	5	7
unclassified_Sneathiellaceae	0	0	0	0	0	0	7	0	0	0	0		0	0	0
unclassified_Solimonadaceae	0	0	0	0	0	0	0	4	0	0	0		0	0	0
unclassified_Solirubrobacteraceae	241	84	162.5	0	44	88	10	0	114	38	0		0	14	88
unclassified_Solirubrobacterales	0	0	0	0	0	0	0	0	0	0	0		0	0	2
unclassified_Sphingobacteriaceae	0	0	0	0	0	0	0	3	0	2	0		0	0	0
unclassified_Sphingobacteriales	0	0	0	0	0	0	0	0	0	0	2		0	0	0
unclassified_Sphingomonadaceae	129	0	64.5	143	171	56	108	68	78	98	465		5	334	281
unclassified_Spirochaetaceae	0	0	0	2	0	0	0	0	0	0	0		0	0	0
unclassified_Sporichthyaceae	21	37	29	0	0	0	0	0	46	12	0		916	216	20
unclassified_Steroidobacteraceae	0	0	0	82	4	6	364	121	0	24	33		0	0	4
unclassified_Streptomycetaceae	38	362	200	0	100	84	2	9	156	0	8		0	0	0
unclassified_Streptosporangiaceae	0	0	0	0	0	0	0	0	0	0	8		0	0	0
unclassified_Subgroup_13	6	0	3	45	37	16	3	16	0	3	0		34	3	0
unclassified_Subgroup_17	0	0	0	73	0	5	72	12	0	28	16		0	0	0
unclassified_Subgroup_2	124	227	175.5	855	529	1117	69	286	194	157	522		0	95	79
unclassified_Subgroup_7	0	0	0	75	9	80	498	0	0	87	50		0	0	7
unclassified_Sulfobacillaceae	5	0	2.5	0	0	0	0	0	1	0	0		0	0	0
unclassified_Sutterellaceae	0	0	0	0	0	9	13	0	0	1047	296		0	0	0
unclassified_TRA3_20	11	0	5.5	47	20	5	141	56	0	9	57		0	4	15
unclassified_Thermomicrobiaceae	2	0	1	0	0	0	0	0	0	0	0		0	0	0
unclassified_Thermomonosporaceae	0	0	0	0	0	10	0	0	0	0	0		0	18	0
unclassified_Thermoplasmata	0	0	0	4	6	0	0	0	2	0	0		0	0	0
unclassified_UBA12409	0	0	0	0	0	2	3	4	0	0	0		0	0	0
unclassified_UBA12411	0	0	0	0	0	0	0	0	0	0	0		0	34	0
unclassified_URHD0088	0	0	0	67	70	58	0	0	25	28	44		0	14	0
unclassified_Unknown_Family	0	0	0	0	0	0	7	18	0	0	0		0	0	0
unclassified_Vampirivibrionia	0	0	0	0	2	0	0	0	0	0	0		0	0	0
unclassified_Vampirovibrionaceae	0	0	0	7	0	8	13	0	4	2	2		0	0	0
unclassified_Vampirovibrionales	0	0	0	0	0	0	0	0	2	0	0		0	0	0
unclassified_Vermiphilaceae	18	61	39.5	162	140	35	192	132	49	10	25		1	18	37
unclassified_Verrucomicrobiaceae	0	2	1	15	21	4	8	13	6	20	15		0	0	0
unclassified_Vicinamibacteraceae	0	0	0	273	196	63	612	287	0	147	632		0	0	39
unclassified_Vicinamibacterales	561	187	374	1865	1002	1071	1801	1231	230	386	709		16	119	347
unclassified_WD2101_soil_group	93	84	88.5	90	93	115	53	66	112	154	20		8	32	117
unclassified_WWH38	503	99	301	57	20	27	37	29	2	28	9		0	262	102
unclassified_WX65	4	0	2	0	0	0	22	3	0	0	2		0	0	0
unclassified_Xanthobacteraceae	1732	1226	1479	1278	1796	2042	839	1385	1441	1194	1354		80	922	1030
unclassified_Xanthomonadaceae	0	0	0	17	11	0	44	63	0	10	28		0	3	30
unclassified_Xanthomonadales	0	0	0	0	0	6	155	5	0	0	0		0	0	0
unclassified_YM_S32_TM7_50_20	0	0	0	21	17	30	57	9	0	0	0		0	0	0
unclassified_actinobacterium_YJF2_33	0	14	7	11	32	18	0	0	0	8	16		0	0	0
unclassified_bacterium_Ellin7509	0	0	0	0	0	21	0	0	0	53	0		0	0	0
unclassified_bacterium_endosymbiont_of_Onthophagus_Taurus	0	0	0	0	0	0	0	13	0	0	4		0	0	0
unclassified_cvE6	0	8	4	3	4	2	6	15	7	0	0		0	6	11
unclassified_env.OPS_17	2	3	2.5	25	47	13	108	17	0	33	102		0	4	2
unclassified_mle1_27	0	0	0	3	0	18	2	25	0	0	13		0	3	0
uncultured_Acidimicrobiia_bacterium	26	0	13	28	26	43	85	54	0	55	0		0	0	11
uncultured_Acidobacteria_bacterium	38	67	52.5	967	1033	574	496	379	54	182	250		3	117	41
uncultured_Acidobacteriaceae_bacterium	0	0	0	0	0	0	19	0	0	0	0		0	0	0
uncultured_Acidobacteriales_bacterium	0	0	0	169	76	75	355	66	0	164	86		0	0	13
uncultured_Acidobacterium_sp.	0	0	0	0	0	0	75	0	0	0	0		0	0	0
uncultured_Acidothermaceae_bacterium	0	0	0	0	0	0	0	0	0	0	0		0	0	19
uncultured_Actinomycetales_bacterium	0	0	0	0	19	0	63	0	0	0	42		0	0	0
uncultured_Alistipes_sp.	0	0	0	0	9	5	0	7	0	0	0		0	0	0
uncultured_Alphaproteobacteria_bacterium	165	152	158.5	166	174	770	128	451	432	147	233		43	178	51
uncultured_Anaerolineaceae_bacterium	0	0	0	0	0	0	0	0	0	0	64		0	0	0
uncultured_Armatimonadetes_bacterium	0	0	0	7	2	0	0	0	0	4	0		0	0	0
uncultured_Bacteriovorax_sp.	0	0	0	0	0	0	4	7	8	0	0		0	0	0
uncultured_Bacteroidetes_bacterium	0	20	10	33	26	35	65	72	110	48	20		0	0	19
uncultured_Bradyrhizobium_sp.	0	0	0	0	0	0	0	0	0	0	21		0	0	0
uncultured_Burkholderiaceae_bacterium	0	0	0	0	0	0	0	0	0	2	0		0	0	10
uncultured_Caldilineaceae_bacterium	0	0	0	3	0	0	22	4	0	3	0		0	0	0
uncultured_Candidatus_Rokubactera_bacterium	0	0	0	8	0	0	39	18	0	0	0		0	0	0
uncultured_Candidatus_Saccharibacteria_bacterium	3	14	8.5	39	42	9	67	111	0	13	60		4	14	127
uncultured_Chlorobiales_bacterium	0	0	0	0	0	0	10	0	0	0	0		0	0	0
uncultured_Chloroflexi_bacterium	42	199	120.5	324	349	256	255	221	104	115	71		117	87	42
uncultured_Conexibacteraceae_bacterium	12	0	6	0	0	0	0	0	0	9	0		0	0	0
uncultured_Cystobacterineae_bacterium	0	0	0	0	0	0	2	6	0	0	0		0	0	0
uncultured_Desulfovirga_sp.	17	4	10.5	352	235	347	278	252	4	91	146		0	10	0
uncultured_Desulfuromonadales_bacterium	0	0	0	0	0	0	26	5	0	0	4		0	0	0
uncultured_Ferrimicrobium_sp.	0	18	9	43	118	109	43	89	20	0	48		17	23	6
uncultured_Firmicutes_bacterium	0	0	0	29	0	0	143	64	0	61	31		0	2	0
uncultured_Gemmatimonadetes_bacterium	2	2	2	304	157	188	99	38	1	34	53		0	0	20
uncultured_Geoalkalibacter_sp.	0	7	3.5	0	0	0	3	0	0	0	0		0	0	0
uncultured_Holophaga_sp.	173	98	135.5	353	459	395	81	190	32	35	219		100	11	77
uncultured_Holophagae_bacterium	15	0	7.5	47	0	0	70	33	2	28	0		0	0	0
uncultured_Iamiaceae_bacterium	0	0	0	9	0	0	27	0	0	0	0		0	0	0
uncultured_Ignavibacterium_sp.	0	0	0	0	0	0	2	0	0	0	72		0	0	0
uncultured_Microgenomates_group_bacterium	0	2	1	0	0	0	0	0	0	0	0		0	0	2
uncultured_Mollicutes_bacterium	36	12	24	10	29	70	2	19	17	4	4		0	14	7
uncultured_Myxococcales_bacterium	0	0	0	8	0	0	7	0	15	0	0		0	0	0
uncultured_Nitrosomonadaceae_bacterium	0	0	0	0	0	0	21	16	0	21	12		0	0	0
uncultured_Parcubacteria_group_bacterium	0	0	0	8	0	0	0	0	0	0	0		0	0	0
uncultured_Planctomyces_sp.	0	0	0	0	8	0	0	9	0	0	0		0	0	0
uncultured_Planctomycetaceae_bacterium	0	0	0	0	0	0	0	0	0	0	0		0	0	22
uncultured_Planctomycetales_bacterium	0	0	0	0	0	22	20	0	0	0	0		0	20	0
uncultured_Polyangiaceae_bacterium	0	0	0	0	65	0	35	18	0	69	0		0	0	9
uncultured_Prosthecobacter_sp.	0	0	0	0	0	44	13	18	0	11	0		0	0	20
uncultured_Rhodospirillaceae_bacterium	0	0	0	16	0	0	0	0	0	0	0		0	0	0
uncultured_Rhodospirillales_bacterium	0	0	0	0	0	5	0	0	0	0	0		0	0	0
uncultured_Roseobacter_sp.	0	0	0	8	4	11	7	4	0	0	14		0	0	4
uncultured_Rubrobacteraceae_bacterium	0	0	0	0	0	0	79	0	0	0	0		0	0	19
uncultured_Rubrobacterales_bacterium	0	0	0	0	4	0	0	0	0	0	0		0	0	0
uncultured_Rubrobacteria_bacterium	0	0	0	0	0	0	0	0	0	0	0		0	5	0
uncultured_Solirubrobacter_sp.	0	0	0	0	0	0	40	0	0	0	0		0	0	0
uncultured_Sorangiineae_bacterium	0	0	0	97	35	24	108	16	0	0	61		0	0	0
uncultured_Sphaerobacter_sp.	17	0	8.5	6	0	0	0	0	0	0	0		0	0	0
uncultured_Sphingobacteriales_bacterium	0	0	0	0	5	0	8	0	0	0	4		0	0	0
uncultured_Sphingobacteriia_bacterium	0	0	0	0	3	5	0	0	0	0	0		0	2	0
uncultured_Stella_sp.	366	167	266.5	168	86	252	127	89	80	57	47		0	111	73
uncultured_Steroidobacter_sp.	0	0	0	6	20	0	0	6	22	0	4		0	0	0
uncultured_Syntrophobacteraceae_bacterium	0	5	2.5	35	53	9	0	0	0	4	23		0	13	0
uncultured_Termite_group_1_bacterium	0	8	4	32	15	0	25	0	21	2	0		0	0	0
uncultured_Thermosporothrix_sp.	0	0	0	0	0	0	0	0	0	0	0		0	50	0
uncultured_Verrucomicrobia_bacterium	0	0	0	1	4	0	0	5	0	0	0		0	0	0
uncultured_actinobacterium	22	0	11	49	58	0	0	25	0	0	0		0	0	9
uncultured_bacterium_126	0	0	0	39	0	0	84	52	0	0	17		0	0	17
uncultured_bacterium_5G12	87	36	61.5	0	0	37	56	77	18	27	32		0	126	156
uncultured_bacterium_92	0	0	0	36	17	0	41	15	0	0	8		0	0	0
uncultured_bacterium_DA111	0	0	0	0	0	0	0	0	17	0	0		22	0	0
uncultured_bacterium_gp6	0	0	0	31	0	0	50	13	0	6	7		0	0	0
uncultured_beta_proteobacterium	0	0	0	0	0	0	0	0	0	0	6		0	0	0
uncultured_candidate_division_SR1_bacterium	0	0	0	0	0	0	0	0	0	0	4		0	0	0
uncultured_candidate_division_WS5_bacterium	0	0	0	0	2	0	0	0	0	0	0		0	0	0
uncultured_compost_bacterium	0	0	0	0	0	0	0	0	0	2	28		0	0	0
uncultured_deep_sea_bacterium	0	0	0	3	0	0	0	0	0	0	0		0	0	0
uncultured_delta_proteobacterium	2	67	34.5	158	33	58	111	78	38	70	36		0	12	86
uncultured_endolithic_bacterium	0	0	0	0	2	0	1	0	0	0	0		0	0	1
uncultured_eubacterium_WD2107	0	0	0	0	0	0	0	0	0	0	12		0	0	0
uncultured_eubacterium_WD2123	0	0	0	0	0	0	0	0	0	0	4		0	0	0
uncultured_eubacterium_WD283	0	11	5.5	0	0	0	0	0	0	9	10		0	0	6
uncultured_eubacterium_WD298	0	0	0	693	87	141	30	73	0	31	231		0	3	0
uncultured_forest_soil_bacterium	2833	2070	2451.5	707	799	1881	262	574	3437	223	606		108	574	409
uncultured_gamma_proteobacterium	395	152	273.5	148	106	123	153	183	3427	236	292		6	87	2
uncultured_planctomycete	0	21	10.5	26	3	0	0	4	0	0	0		0	0	0
uncultured_prokaryote	0	0	0	0	0	0	30	0	0	0	0		0	0	0
uncultured_proteobacterium	2	9	5.5	385	375	140	233	228	2	95	94		0	3	3
uncultured_sludge_bacterium_A31	0	0	0	28	0	0	0	0	0	0	0		0	0	0
uncultured_sludge_bacterium_H8	0	0	0	0	0	0	10	0	0	0	0		0	0	0
uncultured_soil_bacterium	95	477	286	219	97	267	151	250	381	354	1175		0	1077	637
wb1_A12	0	0	0	0	4	0	0	0	0	15	0		0	0	0
