# Supplementary material for: Effects of tea oil camellia (Camellia oleifera Abel.) shell-based organic fertilizers on the physicochemical property and microbial community structure of the rhizosphere soil
Source: Front Microbiol. 2023 Aug 10;14:1231978. doi: 10.3389/fmicb.2023.1231978 (PMC10448393; doi:10.3389/fmicb.2023.1231978)
Supplement: Supplementary Table 4 — The relative abundance of fungal genus in the rhizosphere soils. [file Table_4.XLSX]

## Sheet: allsample.genus.abundance
Genus	CK-1	CK-2	CK-3	BOF-1	BOF-2	BOF-3	BOFvo-1	BOFvo-2	BOFvo-3	Ofcsc-1	Ofcsc-2	Ofcsc-3	Ofpd-1	Ofpd-2	Ofpd-3
Aaosphaeria	0	0	0	0	0	0	0	0	0	0	0	0	0	35	19
Acanthocorticium	0	0	0	0	0	0	0	0	0	0	0	0	0	0	4
Acaulium	0	0	0	0	56	0	4	0	0	77	23	50	0	8	0
Acaulopage	0	0	0	0	0	0	0	0	0	31	2	16.5	0	0	0
Acephala	0	0	0	0	0	0	0	0	0	0	8	4	0	0	0
Achaetomium	0	22	11	0	0	0	0	0	0	0	0	0	0	0	0
Acremonium	47	18	32.5	204	124	93	9	147	46	29	47	38	313	8	84
Acrocalymma	213	0	106.5	0	0	52	26	10	0	0	0	0	0	9	48
Acrodontium	0	16	8	0	0	0	0	0	0	0	0	0	0	0	0
Acrophialophora	0	0	0	75	0	0	4	0	0	0	0	0	0	0	0
Adustochaete	0	0	0	0	0	0	0	0	0	1	469	235	0	0	0
Agaricus	0	0	0	27	0	0	0	0	0	0	0	0	0	0	0
Agrocybe	50	11	30.5	0	0	0	19	0	17	0	1	0.5	33	6	4
Akanthomyces	0	0	0	0	0	0	0	0	0	0	11	5.5	0	0	0
Albifimbria	2146	174	1160	200	0	43	0	51	288	0	0	0	0	10	87
Alpinaria	0	0	0	0	0	0	6	0	0	0	0	0	0	0	0
Alternaria	565	188	376.5	826	548	353	58	337	426	318	78	198	1168	62	216
Amauroascus	0	7	3.5	0	28	21	0	0	0	0	0	0	0	0	0
Amorocoelophoma	0	0	0	0	0	0	0	25	0	0	0	0	0	270	108
Angulomyces	0	0	0	0	0	0	0	0	0	0	0	0	0	0	2
Angustimassarina	0	0	0	0	0	6	14	440	0	0	1	0.5	0	91	174
Apiosordaria	0	0	0	0	0	0	0	0	0	0	0	0	0	0	9
Apiotrichum	0	0	0	0	0	0	0	9	12	654	663	658.5	0	6	0
Apodus	140	51	95.5	302	183	121	27	74	113	24	29	26.5	633	32	47
Archaeorhizomyces	32	24	28	0	0	6	10	0	24	203	11	107	263	0	5
Archaeospora	363	0	181.5	500	437	85	119	217	61	117	86	101.5	438	68	54
Arcopilus	0	0	0	0	74	164	11	0	352	41	23	32	0	7	60
Arizonaphlyctis	0	0	0	0	0	0	13	0	0	0	0	0	0	0	0
Arnium	0	0	0	70	0	0	9	15	0	0	30	15	0	0	5
Arthrinium	0	0	0	0	0	46	0	0	15	34	8	21	0	6	0
Arthrobotrys	0	0	0	0	54	63	0	0	0	0	150	75	0	0	0
Arthrocatena	0	0	0	0	0	0	0	0	0	0	0	0	141	0	0
Arthrocladium	1381	1326	1353.5	818	162	495	501	441	437	541	150	345.5	303	1472	1792
Arthropsis	0	17	8.5	0	0	0	0	0	0	0	0	0	0	0	0
Articulospora	49	20	34.5	39	103	23	31	22	20	8	2	5	190	15	0
Arxiella	369	10	189.5	0	719	571	43	15	39	303	35	169	0	421	201
Arxotrichum	0	26	13	0	554	44	0	0	0	0	0	0	1515	359	6719
Ascobolus	88	0	44	0	0	0	0	0	0	0	0	0	0	0	0
Aspergillus	101	42	71.5	278	150	98	30	19	68	19	37	28	622	60	4
Athelopsis	38	0	19	0	0	0	0	0	3	15	12	13.5	0	0	0
Atractiella	31	3	17	0	216	0	116	275	8	149	12	80.5	0	172	261
Atractospora	0	0	0	43	0	0	0	0	0	0	0	0	125	0	11
Atrocalyx	0	0	0	0	134	0	0	0	0	0	0	0	0	0	0
Aureobasidium	0	12	6	98	0	19	0	0	0	0	0	0	0	0	0
Auxarthron	30	0	15	92	0	33	0	0	36	0	0	0	0	0	0
Bacidia	0	0	0	0	0	6	0	27	0	0	0	0	0	0	0
Backusella	0	0	0	0	0	0	0	0	0	0	0	0	0	0	2
Bartalinia	0	0	0	0	0	0	5	0	0	0	0	0	0	0	0
Basidioascus	0	1	0.5	0	0	0	0	3	0	0	0	0	0	4	0
Beauveria	85	0	42.5	215	58	0	4	0	33	0	3	1.5	107	0	0
Beltraniella	0	0	0	0	0	0	0	0	0	0	0	0	0	82	92
Berkleasmium	0	0	0	0	0	0	0	77	0	0	0	0	0	0	0
Betamyces	0	0	0	0	0	0	0	21	44	8	0	4	0	0	0
Biappendiculispora	0	0	0	0	0	0	0	0	0	3	0	1.5	0	0	0
Bimuria	0	12	6	0	0	0	56	8	0	54	0	27	0	0	62
Bionectria	0	0	0	0	0	0	0	0	16	0	0	0	0	0	0
Bipolaris	16	0	8	0	0	13	16	0	0	0	0	0	0	0	20
Blackwellomyces	0	0	0	0	0	0	0	9	0	0	0	0	0	0	0
Blastobotrys	31	0	15.5	0	21	0	5	0	0	0	0	0	0	0	0
Blumeria	0	0	0	0	0	0	0	0	0	3	0	1.5	0	0	4
Bolbitius	0	0	0	0	0	0	0	0	9	0	0	0	0	0	0
Bonordeniella	48	8	28	109	33	0	0	18	17	6	0	3	123	0	9
Boothiomyces	0	474	237	0	61	40	13	2	13	35	49	42	2	16	35
Botryotinia	0	0	0	73	0	27	0	25	21	6	0	3	209	0	0
Botryotrichum	230	0	115	266	300	210	42	215	0	98	83	90.5	923	39	100
Bovista	0	0	0	0	0	0	0	0	0	0	9	4.5	0	0	0
Bradymyces	0	0	0	59	0	0	0	0	0	0	0	0	0	0	0
Buckleyzyma	0	0	0	0	0	0	0	0	0	0	2	1	0	0	0
Bullera	38	3	20.5	0	0	20	3	8	0	0	0	0	0	14	0
Bulleribasidium	0	15	7.5	0	0	0	0	0	14	0	0	0	0	0	0
Byssochlamys	24	0	12	137	0	0	1	0	0	0	0	0	77	0	9
Byssonectria	0	1	0.5	0	0	0	0	0	0	0	62	31	0	51	0
Cadophora	47	0	23.5	0	0	0	0	0	0	0	0	0	0	7	0
Calcarisporiella	0	0	0	36	39	115	0	0	0	0	0	0	0	0	0
Calycina	0	0	0	0	0	14	0	0	0	0	0	0	0	0	0
Calyptella	0	0	0	0	0	0	0	0	0	4	0	2	0	0	0
Camarosporidiella	0	0	0	0	0	0	0	0	0	8	0	4	0	0	0
Camporesiomyces	4	0	2	0	0	0	0	0	0	0	0	0	0	0	0
Camptophora	0	0	0	0	0	0	0	0	0	0	0	0	0	0	11
Candida	44	9	26.5	164	66	0	46	55	32	33	0	16.5	0	39	19
Capnodium	0	5	2.5	0	0	0	0	0	0	0	0	0	0	0	0
Castanediella	0	0	0	0	1	0	0	0	0	0	0	0	0	134	0
Catenulostroma	0	38	19	0	0	0	0	0	0	0	0	0	0	0	0
Cephaliophora	0	0	0	0	0	0	0	0	0	0	3	1.5	73	0	0
Cephalotheca	0	0	0	69	0	0	0	50	0	0	0	0	0	0	0
Cephalotrichum	49	0	24.5	58	0	87	10	0	30	34	26	30	273	0	0
Ceratobasidium	0	3	1.5	29	0	11	0	0	0	0	0	0	68	0	0
Ceratocystis	0	0	0	0	0	0	0	31	0	0	0	0	0	28	0
Cercophora	0	0	0	176	54	91	3	0	41	56	0	28	129	8	10
Cercospora	0	58	29	188	56	9	0	0	30	16	38	27	101	0	0
Ceriporia	0	0	0	0	0	0	0	0	9	0	0	0	0	0	4
Chaetomella	65	24	44.5	180	0	50	21	25	0	15	15	15	0	0	14
Chaetomium	392	116	254	933	541	285	67	375	263	202	139	170.5	1891	90	256
Chaetopsina	0	0	0	0	0	0	0	0	0	7	0	3.5	0	0	0
Chaetospermum	0	5	2.5	0	0	0	0	0	0	8	0	4	0	0	0
Chaetosphaeria	0	8	4	0	0	0	0	0	0	0	0	0	0	13	4
Chalara	0	0	0	0	204	11	0	0	0	0	0	0	0	0	0
Chloridium	0	1	0.5	0	0	0	8	0	0	0	75	37.5	0	0	0
Chrysosporium	0	0	0	0	0	0	7	0	0	0	0	0	0	0	0
Cladophialophora	119	68	93.5	0	55	29	44	103	226	74	88	81	233	79	446
Cladorrhinum	74	3	38.5	222	28	81	27	64	56	50	34	42	241	64	66
Cladosporium	487	286	386.5	707	546	818	170	363	314	272	130	201	1150	157	334
Clarireedia	0	7	3.5	0	0	0	0	0	0	0	0	0	0	0	0
Clathrosphaerina	85	691	388	0	0	0	0	8	13	0	11	5.5	0	580	75
Clavaria	13	0	6.5	0	22	0	4	0	8	0	4	2	44	6	0
Clavulinopsis	0	2	1	28	28	0	5	0	0	0	13	6.5	40	8	0
Clitopilus	1300	0	650	2009	49	0	8	0	7	371	9	190	517	16	0
Clonostachys	67	29	48	87	140	56	24	125	44	68	15	41.5	433	91	42
Clydaea	0	0	0	0	0	0	0	0	0	0	0	0	0	0	4
Coccomyces	0	0	0	0	0	0	0	7	0	0	0	0	0	0	0
Codinaea	202	36	119	193	62	273	55	109	35	38	9	23.5	157	43	12
Codinaeopsis	0	0	0	0	0	0	0	63	0	0	0	0	0	43	48
Colacogloea	0	0	0	0	0	0	0	26	0	0	0	0	0	7	0
Coleophoma	0	38	19	0	0	0	0	0	0	0	0	0	0	0	121
Collariella	0	0	0	0	0	0	0	0	0	4	0	2	0	0	0
Collarispora	0	5	2.5	0	0	0	0	0	0	0	0	0	0	0	0
Colletotrichum	52	0	26	43	20	8	11	0	0	29	0	14.5	0	0	24
Comoclathris	0	0	0	0	0	0	6	0	0	0	5	2.5	0	0	0
Condenascus	0	0	0	0	561	0	0	0	0	3316	1889	2602.5	0	0	298
Coniella	0	7	3.5	0	0	0	0	9	0	6	0	3	108	0	12
Coniochaeta	23	6	14.5	40	0	14	14	0	0	6	2	4	21	0	0
Conioscypha	0	0	0	0	0	5	0	11	0	0	30	15	0	0	0
Conlarium	0	0	0	13	3	14	0	10	5	20	0	10	0	23	121
Conocybe	86	10	48	135	43	26	8	44	23	1710	2	856	137	6	13
Coprinellus	0	0	0	41	0	8	0	11	23	10	50	30	131	11	0
Coprinopsis	34	10	22	72	20	15	0	27	209	2	0	1	0	0	0
Cordyceps	0	0	0	0	0	0	0	0	0	0	4	2	0	0	0
Cortinarius	12	0	6	0	0	0	7	0	0	0	0	0	42	0	0
Corynascella	0	0	0	0	0	0	0	21	0	0	0	0	0	0	0
Cryptococcus	0	0	0	0	0	0	0	0	13	14	0	7	0	0	0
Cryptosporella	0	0	0	0	0	0	0	0	4	0	0	0	0	0	0
Cuphophyllus	16	0	8	0	0	0	0	0	0	0	0	0	0	0	0
Curvibasidium	0	0	0	0	0	0	3	0	0	0	0	0	0	0	0
Curvularia	0	11	5.5	46	0	0	8	7	0	0	0	0	0	0	0
Cutaneotrichosporon	0	0	0	0	0	0	0	0	9	21	30	25.5	0	8	0
Cyanodermella	0	0	0	0	21	0	0	0	0	0	0	0	0	0	0
Cyathus	0	4	2	0	0	0	0	0	0	0	0	0	0	0	0
Cyberlindnera	0	0	0	0	0	0	0	0	0	0	12	6	0	0	0
Cylindrium	0	0	0	0	0	0	0	0	34	0	0	0	0	0	0
Cylindrocarpon	110	227	168.5	406	6	6	117	315	53	89	103	96	0	44	34
Cyphellophora	57	20	38.5	260	0	0	20	25	58	13	0	6.5	187	25	101
Cystobasidium	0	10	5	92	27	0	0	7	0	0	0	0	0	0	0
Cystofilobasidium	29	11	20	0	0	18	2	12	47	17	1	9	0	0	1
Cytospora	0	0	0	0	0	0	0	0	0	9	0	4.5	0	0	0
Dactylella	0	0	0	0	0	0	0	0	0	7	0	3.5	0	0	0
Dactylellina	0	4	2	0	0	0	0	516	0	0	0	0	0	9	122
Dactylonectria	112	7	59.5	316	11	28	40	36	12	32	7	19.5	220	14	39
Debaryomyces	14	0	7	0	0	0	0	0	2	0	0	0	0	2	0
Dendrochytridium	941	441	691	56	174	115	92	250	237	15	130	72.5	9	53	99
Dendryphion	0	0	0	0	0	0	0	0	0	2	0	1	216	0	0
Derxomyces	0	0	0	0	12	0	5	0	0	0	0	0	0	0	0
Diaporthe	0	2	1	0	0	0	8	0	9	27	19	23	0	0	3
Didymella	146	117	131.5	198	191	21	22	177	39	35	46	40.5	156	122	236
Didymosphaeria	0	0	0	0	0	0	0	0	0	0	0	0	77	0	0
Dioszegia	9	2	5.5	0	0	11	10	2	0	0	2	1	43	0	0
Diplodia	41	0	20.5	0	0	0	0	0	0	11	0	5.5	0	0	0
Disciseda	0	0	0	0	0	0	4	0	0	0	0	0	0	0	0
Discosia	0	0	0	0	0	0	0	0	0	0	0	0	0	698	23
Disculoides	0	2	1	0	0	0	0	0	0	165	9572	4868.5	0	0	0
Distoseptispora	0	0	0	0	0	0	0	0	0	0	0	0	0	0	9
Ditopella	0	0	0	0	0	0	0	0	0	18	0	9	0	0	0
Diversispora	0	0	0	374	150	358	4	0	0	6	0	3	0	5	0
Dominikia	0	0	0	0	0	10	0	0	0	0	0	0	0	0	0
Drechslera	0	0	0	0	16	0	0	0	0	0	0	0	0	0	0
Earliella	0	0	0	0	0	0	0	0	0	1	0	0.5	0	9	0
Echria	0	0	0	79	0	26	0	0	0	0	0	0	0	0	0
Edenia	0	42	21	0	0	0	0	0	0	0	0	0	0	0	0
Efibulobasidium	0	0	0	0	0	0	0	0	0	0	14	7	0	0	0
Eichleriella	0	0	0	0	0	0	0	0	0	0	0	0	0	19	0
Eleutherascus	0	8	4	59	24	0	0	16	0	19	8	13.5	0	0	6
Endocarpon	49	0	24.5	0	0	0	38	124	0	0	9	4.5	101	33	5
Endophragmiella	0	0	0	0	0	67	0	0	0	0	0	0	0	0	0
Enterocarpus	74	0	37	77	28	18	5	92	0	0	10	5	0	0	20
Entoloma	33	6	19.5	0	0	0	0	0	0	32	0	16	0	0	13
Entrophospora	17	5	11	1584	378	1533	209	278	0	118	78	98	0	6	54
Epicoccum	266	25	145.5	410	337	72	66	46	142	123	44	83.5	290	38	38
Epicoleosporium	0	0	0	0	0	0	4	0	0	0	0	0	0	0	0
Erysiphe	111	28	69.5	120	98	85	6	36	114	49	20	34.5	259	32	37
Erythrobasidium	0	4	2	0	0	0	0	0	4	0	0	0	0	0	0
Exophiala	0	12	6	0	0	0	62	45	20	0	46	23	200	13	34
Exserohilum	0	0	0	0	0	14	0	0	0	0	0	0	0	0	0
Filobasidium	30	20	25	83	68	0	0	1	53	29	3	16	66	7	5
Flabellascoma	0	0	0	39	56	84	176	44	0	2	0	1	0	23	0
Funneliformis	27	0	13.5	81	0	0	0	10	8	26	4	15	35	7	25
Fusariella	0	0	0	55	30	0	0	0	0	31	0	15.5	0	34	0
Fusarium	10806	1449	6127.5	4508	3145	3296	1381	2443	14810	1631	1278	1454.5	5451	1276	2954
Fusicolla	369	3	186	270	118	177	72	5	152	48	94	71	68	103	17
Fusidium	0	0	0	0	0	0	0	24	23	0	0	0	64	10	0
Galerella	13	398	205.5	0	0	1	0	1352	0	4	4632	2318	30	4	10
Gamsia	0	0	0	29	0	0	8	0	0	0	0	0	67	0	0
Gamsylella	0	0	0	32	30	8	4	19	12	0	4	2	0	0	6
Geminibasidium	0	0	0	0	0	11	0	0	0	0	0	0	0	0	0
Genolevuria	0	0	0	0	0	38	9	8	0	0	12	6	68	0	0
Gibellulopsis	11	13	12	273	28	150	34	112	0	53	0	26.5	419	26	0
Glaciozyma	25	0	12.5	0	0	0	0	0	0	0	0	0	0	0	0
Gliocladiopsis	0	0	0	0	0	0	0	0	0	0	4	2	0	0	0
Gliocladium	89	6	47.5	0	0	0	0	0	92	0	0	0	0	43	0
Gliomastix	87	18	52.5	103	56	53	29	0	33	23	9	16	352	10	5
Gliophorus	0	0	0	0	0	9	0	0	0	0	0	0	0	0	0
Glomus	0	144	72	242	30	0	107	12	0	0	0	0	36	0	22
Glutinomyces	0	0	0	0	0	0	0	0	13	0	0	0	0	0	0
Golubevia	6	0	3	0	4	18	0	9	3	0	0	0	0	0	3
Gonatophragmium	0	0	0	0	0	0	0	16	0	0	3	1.5	0	0	0
Gongronella	0	0	0	0	0	13	0	0	0	0	0	0	0	0	6
Grammothele	0	0	0	0	0	0	0	0	0	0	0	0	0	6	0
Guignardia	4	0	2	0	16	0	0	0	0	0	0	0	0	0	0
Gymnostellatospora	30	0	15	42	0	0	3	0	0	0	0	0	0	0	0
Hannaella	97	12	54.5	112	9	10	2	8	78	9	46	27.5	33	6	3
Hanseniaspora	0	0	0	0	0	0	4	2	0	0	0	0	0	0	0
Hapsidospora	0	0	0	0	0	0	0	0	0	7	0	3.5	0	0	13
Harzia	0	0	0	0	8	0	0	0	0	30	6	18	0	0	0
Helicosporium	0	0	0	0	0	0	0	0	0	0	0	0	0	0	18
Heterocephalacria	0	0	0	0	0	0	0	16	0	0	0	0	0	0	30
Hirsutella	0	0	0	27	0	34	5	0	0	0	6	3	226	8	0
Hodophilus	0	2	1	0	0	0	0	0	0	3	0	1.5	0	0	6
Humicola	0	0	0	0	0	10	0	24	12	5	687	346	100	0	0
Humicolopsis	0	0	0	0	0	0	0	0	0	8	0	4	0	0	0
Hydnum	0	0	0	0	10	0	0	0	0	0	0	0	0	0	0
Hydropus	0	0	0	0	0	9	0	0	0	0	0	0	0	0	0
Hygrocybe	84	0	42	96	16	33	49	38	26	2	25	13.5	0	20	29
Hypholoma	0	0	0	0	0	0	0	0	0	12	0	6	0	4	0
Hypoxylon	0	0	0	0	0	0	0	0	0	0	0	0	0	0	5
Hyweljonesia	0	0	0	0	0	16	0	0	0	0	0	0	0	0	0
Idriella	50	0	25	0	0	0	2	0	19	0	0	0	0	33	84
Ilyonectria	22	30	26	104	175	27	66	0	62	65	0	32.5	0	13	28
Inocybe	0	0	0	0	0	3	14	0	0	0	0	0	0	0	0
Iodophanus	31	0	15.5	0	0	0	0	0	0	0	0	0	39	0	0
Iodosphaeria	0	0	0	0	0	0	0	0	36	0	0	0	0	0	0
Isaria	0	0	0	0	0	0	0	0	0	0	0	0	29	0	0
Kalmusia	0	0	0	0	0	0	8	0	0	0	0	0	0	0	0
Kamienskia	0	0	0	0	0	14	0	0	0	0	0	0	30	0	0
Kazachstania	53	0	26.5	75	0	17	11	20	6	0	7	3.5	0	3	8
Keithomyces	120	0	60	0	0	0	0	0	0	0	0	0	101	28	0
Kionochaeta	0	0	0	0	0	0	0	0	0	0	0	0	0	0	1551
Knufia	0	0	0	0	0	28	10	22	24	17	43	30	0	0	164
Kurtzmaniella	0	0	0	0	0	0	0	9	0	0	0	0	0	0	0
Kurtzmanomyces	0	0	0	0	0	0	0	0	0	0	0	0	0	0	4
Laburnicola	0	0	0	0	5	0	0	0	0	0	0	0	0	0	4
Lasiodiplodia	0	0	0	0	0	0	0	0	0	0	0	0	0	0	19
Lasionectria	0	0	0	62	61	16	8	12	1	0	0	0	0	0	19
Lauriomyces	0	0	0	0	0	0	0	0	0	8	0	4	0	0	1341
Lecanicillium	0	0	0	0	123	45	6	0	0	0	0	0	87	5	11
Lectera	0	0	0	61	26	0	0	36	0	0	0	0	0	0	0
Lentinus	0	0	0	0	0	0	0	0	0	0	0	0	0	4	0
Leohumicola	60	6	33	120	127	10	12	58	70	27	0	13.5	64	12	15
Lepiota	13	0	6.5	0	0	0	1	0	0	0	0	0	0	0	4
Leptobacillium	0	11262	5631	0	394	194	0	0	0	0	17	8.5	379	1772	43
Leptodiscella	0	0	0	71	0	3	0	0	7	0	0	0	0	14	71
Leucoagaricus	0	0	0	0	0	6	1	0	0	0	0	0	86	6	0
Leucocoprinus	15	13	14	53	0	0	0	7	0	3	0	1.5	22	3	0
Leucosporidium	0	0	0	29	0	0	0	0	0	0	0	0	0	0	0
Lichtheimia	0	0	0	0	0	0	0	0	0	0	0	0	12	0	0
Limonomyces	0	0	0	0	9	0	5	0	20	0	0	0	41	0	9
Linderina	0	0	0	0	0	0	0	0	0	0	0	0	0	3	0
Lodderomyces	0	0	0	0	0	0	0	0	0	0	3	1.5	0	0	0
Lomentospora	0	0	0	0	0	0	0	0	0	120	130	125	0	0	0
Lophiotrema	0	3	1.5	0	0	0	4	0	19	0	0	0	0	0	11
Lophodermium	0	0	0	29	0	0	0	0	0	0	0	0	0	0	0
Lycoperdon	0	0	0	0	0	9	7	0	139	0	0	0	400	64	0
Macrophomina	0	0	0	0	6	0	0	0	0	2	0	1	0	0	0
Magnaporthiopsis	0	0	0	0	21	0	0	0	0	0	0	0	0	0	0
Malassezia	0	0	0	0	10	0	0	0	0	0	0	0	0	0	4
Marasmiellus	0	2	1	0	0	0	0	0	0	0	0	0	0	0	0
Marasmius	0	0	0	0	0	5059	74	0	38	0	49	24.5	0	0	8
Mariannaea	0	0	0	0	0	0	0	35	0	0	19	9.5	0	0	50
Marquandomyces	0	0	0	216	0	0	0	35	0	3	91	47	0	57	15
Matsushimamyces	0	0	0	0	14	0	0	0	0	0	0	0	0	0	0
Meliniomyces	0	0	0	0	0	0	2	0	0	0	0	0	0	0	0
Membranomyces	0	0	0	69	0	0	0	0	0	0	3	1.5	0	0	0
Metacordyceps	30	0	15	0	0	0	0	0	0	0	0	0	0	0	7
Metapochonia	0	0	0	0	0	0	0	8	0	0	0	0	0	0	12
Metarhizium	621	149	385	1633	877	413	225	606	605	255	134	194.5	1879	412	247
Microbotryozyma	20	0	10	0	0	0	0	0	983	12	0	6	0	0	0
Microdochium	23	8	15.5	0	0	0	3	0	0	16	11	13.5	0	0	0
Microporus	0	0	0	0	0	0	0	0	0	0	5	2.5	0	0	0
Micropsalliota	543	27	285	0	0	0	0	0	0	0	0	0	0	0	0
Microscypha	0	0	0	85	0	0	0	0	0	0	6	3	0	0	0
Minimelanolocus	0	0	0	0	0	0	0	0	0	13	0	6.5	0	0	0
Moesziomyces	3	100	51.5	128	19	11	0	4	69	0	0	0	0	0	75
Monascus	0	0	0	0	0	0	0	0	0	4	0	2	177	0	0
Monocillium	0	8	4	0	59	0	0	0	0	0	0	0	0	0	2
Monodictys	0	0	0	0	0	0	6	20	0	0	0	0	0	0	0
Monosporascus	0	0	0	0	0	9	0	0	0	0	0	0	0	0	0
Montagnula	0	0	0	0	0	0	0	0	0	0	0	0	0	0	10
Morchella	0	0	0	44	16	0	0	0	0	0	0	0	49	0	13
Morenoina	0	0	0	0	0	0	0	0	0	0	0	0	0	21	0
Mortierella	1949	559	1254	5517	3123	2981	1333	4318	3892	929	312	620.5	2904	2103	1292
Mrakia	19	0	9.5	0	0	0	0	0	0	0	0	0	0	0	0
Mucor	0	0	0	0	15	0	0	0	0	0	0	0	0	0	0
Multiclavula	0	0	0	0	0	0	0	0	0	12	0	6	0	0	0
Murilentithecium	0	0	0	0	0	0	0	6	0	0	0	0	0	0	0
Mycena	0	0	0	0	37	0	0	0	0	0	0	0	0	0	0
Mycocalia	0	0	0	0	0	0	2	0	0	0	0	0	0	0	0
Mycoleptodiscus	0	0	0	0	0	36	0	0	0	0	0	0	0	0	7
Mycosphaerella	29	0	14.5	0	0	0	0	0	0	0	0	0	0	0	0
Mycothermus	0	0	0	0	0	11	0	0	0	0	0	0	0	0	0
Myriococcum	0	0	0	0	0	0	0	0	86	0	0	0	0	0	0
Myrmecridium	0	0	0	80	0	0	9	43	66	10	9	9.5	0	18	21
Myxocephala	0	290	145	0	70	0	15	422	0	0	152	76	0	106	108
Naganishia	0	7	3.5	0	0	0	4	2	0	6	0	3	0	0	0
Neoascochyta	0	5	2.5	43	0	10	11	0	8	0	4	2	0	0	7
Neocamarosporium	20	0	10	0	0	0	0	0	0	0	0	0	0	0	0
Neodendryphiella	0	0	0	0	0	0	0	18	0	0	0	0	0	0	0
Neodevriesia	26	0	13	0	0	0	0	0	0	0	0	0	0	5	0
Neodidymella	0	0	0	0	0	0	0	20	144	0	0	0	0	29	0
Neofusicoccum	0	0	0	0	0	0	0	17	0	0	0	0	0	0	0
Neohelicomyces	0	0	0	0	0	0	0	0	0	0	3	1.5	0	2	0
Neomassarina	0	0	0	0	0	0	0	0	0	2	0	1	0	0	0
Neonectria	38	29	33.5	0	23	0	9	23	34	12	0	6	103	0	15
Neoophiobolus	0	0	0	0	0	0	10	73	0	10	0	5	0	0	0
Neopestalotiopsis	15	10	12.5	132	0	0	0	37	0	0	8	4	0	32	70
Neophaeomoniella	0	0	0	0	9	0	0	0	0	0	0	0	0	0	8
Neopyrenochaeta	0	0	0	0	0	0	0	8	11	3	0	1.5	0	0	0
Neosetophoma	26	0	13	67	23	0	23	0	0	3	0	1.5	27	0	12
Neosulcatispora	0	0	0	0	0	0	0	0	0	0	0	0	116	0	0
Nigrograna	0	0	0	0	0	0	0	0	0	0	0	0	0	0	17
Nigrospora	82	7	44.5	40	0	0	8	0	0	9	0	4.5	38	39	126
Occultifur	0	0	0	0	0	0	0	8	0	0	0	0	0	0	0
Ochroconis	0	4	2	0	57	84	3	4	0	4	11	7.5	0	0	34
Oidiodendron	1278	24	651	0	0	20	0	13	0	0	5	2.5	64	0	121
Olpidium	33	18	25.5	127	0	39	9	33	15	21	9	15	94	7	10
Oomyces	0	0	0	0	0	0	4	0	0	0	0	0	0	0	0
Ophiocordyceps	25	0	12.5	0	0	0	0	0	0	0	0	0	0	0	8
Ophiosphaerella	0	0	0	0	26	0	0	0	0	0	0	0	0	0	2
Orbilia	0	0	0	0	0	0	0	0	0	0	3	1.5	0	0	0
Orpinomyces	0	0	0	0	0	0	0	0	0	7	0	3.5	0	0	0
Ovicillium	0	0	0	0	0	0	18	15	0	0	6	3	0	0	0
Paecilomyces	0	0	0	0	0	0	0	0	0	0	0	0	0	10	0
Pallidocercospora	0	0	0	0	0	0	0	0	0	0	6	3	0	4	0
Panaeolus	0	0	0	0	12	0	0	8	0	7	0	3.5	0	3	0
Papiliomyces	0	0	0	0	132	0	0	0	0	0	3	1.5	0	0	0
Papiliotrema	0	19	9.5	109	42	23	5	11	37	3	7	5	40	0	2
Paraconiothyrium	0	12	6	0	0	0	7	0	0	0	0	0	0	1	0
Paracylindrocarpon	21	13	17	0	27	18	0	0	0	0	0	0	0	31	13
Paraglomus	0	0	0	148	0	245	5	26	14	175	20	97.5	40	19	3
Paraleptospora	10	0	5	0	0	0	0	0	0	0	11	5.5	0	6	0
Paramicrosporidium	0	0	0	62	16	0	0	0	0	0	0	0	0	0	0
Paramyrothecium	623	209	416	145	7	0	0	0	0	27	0	13.5	0	0	172
Paraphaeosphaeria	0	0	0	0	0	0	0	0	16	0	2	1	120	0	0
Paraphoma	21	21	21	94	61	73	37	41	173	43	9	26	0	0	9
Parathyridaria	0	0	0	0	0	0	0	0	0	0	0	0	4	0	0
Paratritirachium	0	0	0	0	0	0	0	0	24	0	0	0	0	0	0
Pascua	0	0	0	0	0	0	0	0	0	13	0	6.5	0	0	0
Peltaster	0	0	0	0	0	0	0	0	0	0	0	0	43	0	0
Penicillium	766	3274	2020	571	1094	693	165	357	675	479	449	464	18662	1388	1332
Peniophora	0	10	5	0	0	0	0	0	0	10	0	5	46	0	0
Periconia	16	6	11	70	0	0	2	26	13	21	3	12	0	0	30
Pestalotiopsis	0	7	3.5	46	83	0	6	8	0	0	0	0	0	12	134
Petriella	0	0	0	0	0	0	0	0	0	0	340	170	0	0	0
Peziza	0	12	6	18	44	33	5	6	29	15	0	7.5	82	11	0
Pezizella	0	0	0	0	43	26	0	0	0	0	0	0	0	0	0
Phaeoacremonium	3	0	1.5	0	0	0	0	0	0	0	0	0	0	0	0
Phaeococcomyces	0	0	0	0	0	0	0	0	0	0	0	0	0	0	17
Phaeoisaria	0	0	0	0	0	0	2	0	0	0	14	7	0	0	0
Phaeomycocentrospora	0	0	0	0	44	0	0	0	0	0	0	0	0	0	0
Phaeosphaeria	0	25	12.5	0	14	36	0	33	20	11	0	5.5	0	59	56
Phaeotremella	0	5	2.5	0	0	0	6	11	0	0	16	8	0	10	12
Phallus	0	0	0	3	0	0	0	0	0	0	0	0	0	0	0
Phanerochaete	0	0	0	0	0	0	0	0	17	0	0	0	0	0	0
Phialemoniopsis	0	0	0	0	0	0	0	0	11	0	0	0	0	0	20
Phialemonium	0	0	0	0	0	0	5	0	0	0	0	0	0	0	0
Phialocephala	0	0	0	0	0	0	6	0	0	10	3	6.5	0	0	7
Phialophora	27	4	15.5	377	39	100	83	80	0	61	65	63	0	8	25
Phlebia	0	0	0	0	0	0	0	0	0	0	0	0	0	19	0
Phlyctochytrium	0	0	0	65	48	47	6	38	12	15	5	10	250	4	35
Phomatospora	0	0	0	0	0	0	0	14	0	0	0	0	0	0	0
Phyllosticta	21	0	10.5	55	44	0	3	0	0	0	0	0	37	0	7
Pichia	14	0	7	0	20	0	0	0	17	14	0	7	27	0	16
Piniphoma	0	0	0	0	0	0	0	0	0	8	0	4	0	0	0
Pirottaea	0	0	0	0	0	0	0	8	0	0	0	0	0	0	0
Piskurozyma	0	0	0	21	0	0	0	12	0	0	0	0	0	0	0
Plectania	0	0	0	0	0	0	0	0	0	9	0	4.5	0	0	0
Plectosphaerella	411	170	290.5	467	337	224	103	9	191	218	95	156.5	940	163	195
Plenodomus	0	2	1	356	0	25	25	331	0	0	13	6.5	0	7	40
Pleotrichocladium	16	0	8	0	0	0	0	0	0	0	0	0	0	0	0
Pleurotheciella	0	0	0	0	0	0	1	156	0	0	108	54	0	0	0
Pleurotus	0	0	0	0	0	0	0	0	0	8	0	4	0	0	0
Poaceascoma	0	13	6.5	0	0	0	0	0	0	0	0	0	0	0	5
Podosphaera	20	0	10	0	0	0	0	0	10	0	0	0	0	0	30
Podospora	103	16	59.5	0	129	0	22	25	45	0	59	29.5	331	18	5
Polypaecilum	21	0	10.5	0	0	0	0	0	0	0	0	0	0	0	0
Porostereum	0	0	0	0	0	0	0	0	0	0	0	0	0	0	2
Powellomyces	11	0	5.5	0	0	8	0	0	0	3	0	1.5	21	14	3
Preussia	992	169	580.5	1377	729	541	135	252	442	255	107	181	1732	178	193
Proliferodiscus	0	0	0	0	0	72	0	0	0	0	0	0	0	0	0
Psathyrella	0	4	2	0	0	32	475	182	0	0	0	0	0	0	0
Pseudaleuria	0	0	0	48	31	0	0	13	0	0	0	0	0	0	0
Pseudallescheria	0	0	0	0	0	0	0	0	0	0	551	275.5	45	0	0
Pseudeurotium	0	0	0	42	0	0	8	0	0	4	6	5	0	6	0
Pseudoarthrographis	0	0	0	0	0	0	0	0	0	0	7	3.5	0	0	0
Pseudoascochyta	0	0	0	0	0	0	25	11	52	0	0	0	110	0	39
Pseudocercospora	0	9	4.5	0	0	0	0	0	0	0	0	0	0	0	0
Pseudochaetosphaeronema	0	0	0	0	0	0	0	21	0	20	7	13.5	0	0	0
Pseudocoleophoma	0	0	0	0	0	74	0	0	0	12	5	8.5	0	0	0
Pseudogymnoascus	149	35	92	493	172	80	39	174	36	74	14	44	349	30	70
Pseudomassariosphaeria	0	0	0	0	0	0	0	0	0	14	0	7	47	0	0
Pseudoophiobolus	0	0	0	0	28	0	0	0	0	0	0	0	0	0	0
Pseudopithomyces	430	11	220.5	0	49	0	0	4	21	8	3	5.5	0	7	0
Pseudorobillarda	0	0	0	0	0	0	3	21	1382	0	0	0	0	0	0
Pseudosigmoidea	0	0	0	34	0	0	0	0	0	0	0	0	0	0	0
Pseudozyma	1	6	3.5	0	28	16	0	2	1	0	0	0	0	1	4
Purpureocillium	847	331	589	414	1954	859	504	924	50	394	421	407.5	471	860	1142
Pyrenochaetopsis	213	0	106.5	101	102	7	44	17	132	6	23	14.5	104	43	16
Rachicladosporium	0	0	0	0	0	0	0	106	0	0	0	0	0	0	0
Ramariopsis	0	0	0	33	0	0	0	0	0	0	9	4.5	0	0	0
Ramicandelaber	208	3	105.5	714	494	530	150	44	838	222	91	156.5	0	0	19
Ramophialophora	0	0	0	62	33	0	0	0	0	31	437	234	0	0	0
Rasamsonia	0	0	0	0	0	0	0	6	0	0	0	0	0	0	0
Remersonia	0	13	6.5	104	0	0	0	0	0	12	0	6	0	0	0
Remotididymella	0	0	0	0	0	0	0	0	0	0	0	0	0	0	18
Rhinocladiella	0	0	0	0	0	0	0	0	0	0	6	3	0	0	0
Rhizoctonia	0	0	0	0	0	0	0	0	0	0	0	0	0	0	290
Rhizophagus	0	0	0	138	8	27	349	335	3839	184	161	172.5	0	19	0
Rhizophlyctis	26	75	50.5	79	0	0	75	14	890	16	2	9	0	140	78
Rhizopogon	0	0	0	0	0	0	0	0	0	12	0	6	0	6	0
Rhizopus	0	0	0	61	0	0	0	0	0	0	0	0	0	0	0
Rhodosporidiobolus	10	0	5	0	0	0	3	0	0	0	0	0	0	0	0
Rhodotorula	78	7	42.5	73	13	7	0	0	0	49	8	28.5	43	0	1
Robillarda	0	0	0	0	0	0	0	0	0	0	0	0	0	16	0
Rotiferophthora	0	0	0	0	0	0	0	0	0	0	10	5	0	0	0
Russula	30	0	15	0	0	0	0	0	0	0	0	0	0	0	0
Saccharomyces	8	3	5.5	0	0	0	0	0	4	0	0	0	0	0	0
Saccharomycopsis	0	0	0	0	0	0	0	0	0	0	2	1	0	0	0
Sagenomella	25	0	12.5	0	0	0	4	0	0	4	0	2	128	0	0
Saitozyma	2633	631	1632	834	981	814	622	803	1809	423	743	583	680	1252	556
Sakaguchia	0	0	0	0	0	5	0	0	0	0	0	0	0	0	0
Sampaiozyma	821	27	424	106	12	0	0	10	2416	0	7	3.5	163	0	12
Sarocladium	46	21	33.5	456	109	19	42	0	95	16	12	14	413	51	41
Schizophyllum	0	4	2	22	0	89	0	20	10	16	0	8	0	11	6
Schizothecium	49	39	44	402	476	81	0	216	143	65	36	50.5	281	168	12
Scleroconidioma	7	90	48.5	24	4	21	3	359	8	0	0	0	0	24	328
Scleroderma	0	8	4	0	0	0	15	0	0	0	0	0	0	0	11
Scleroramularia	0	10	5	0	0	0	0	0	0	0	0	0	0	0	0
Scolecobasidium	17	38	27.5	0	0	0	0	0	95	6	5	5.5	34	42	91
Scutellinia	0	0	0	0	0	0	6	0	0	0	0	0	0	0	0
Scytalidium	96	6	51	54	30	48	7	19	31	7	0	3.5	73	51	28
Sebacina	0	0	0	0	28	0	0	9	0	0	0	0	0	0	0
Seimatosporium	0	0	0	0	37	0	0	0	0	0	0	0	99	0	0
Septoglomus	0	0	0	0	0	10	0	0	0	0	0	0	0	0	0
Serendipita	0	0	0	70	22	0	3	0	0	0	0	0	0	0	0
Setomelanomma	0	0	0	0	53	0	0	10	0	16	0	8	0	9	0
Setophaeosphaeria	0	4	2	33	0	0	0	0	0	0	0	0	0	0	0
Setophoma	0	24	12	0	15	60	5	29	0	0	0	0	60	14	0
Simplicillium	0	0	0	0	0	0	0	0	0	0	0	0	0	0	6
Sistotrema	0	0	0	0	0	0	0	0	0	12	0	6	0	2	0
Sodiomyces	27	0	13.5	0	0	0	3	0	0	0	7	3.5	0	0	7
Solicoccozyma	21	15	18	36	55	0	5	35	42	12	2	7	0	11	19
Sphaerobolus	0	0	0	0	0	0	0	24	0	0	0	0	0	0	0
Spiromyces	34	10	22	88	44	52	18	21	0	14	24	19	0	5	7
Spirosphaera	0	0	0	0	0	0	0	0	0	0	0	0	44	0	0
Spissiomyces	11	0	5.5	0	0	0	5	0	0	0	0	0	0	0	0
Spizellomyces	0	0	0	15	0	11	2	0	0	14	0	7	38	0	0
Sporidiobolus	13	0	6.5	26	0	5	0	0	0	0	0	0	0	0	0
Sporobolomyces	0	0	0	30	0	0	0	8	0	0	0	0	0	0	0
Sporormiella	0	0	0	0	0	10	0	21	0	0	2	1	95	0	37
Sporormurispora	0	0	0	0	0	33	0	0	0	0	0	0	0	0	0
Sporothrix	0	0	0	0	0	0	0	0	0	0	0	0	0	0	10
Stachybotrys	118	26	72	115	66	75	0	26	18	0	26	13	191	26	0
Stagonospora	18	7	12.5	0	78	0	0	0	0	0	0	0	0	6	8
Stagonosporopsis	0	0	0	0	0	0	0	16	0	0	0	0	0	23	0
Staphylotrichum	173	41	107	314	3153	73	0	15083	0	347	707	527	0	323	0
Starmerella	0	0	0	0	0	0	4	0	0	0	0	0	0	0	0
Stemphylium	13	0	6.5	0	0	0	0	31	15	0	0	0	0	0	14
Stephanonectria	0	0	0	0	25	0	0	0	15	9	0	4.5	0	11	0
Stilbella	0	0	0	398	0	0	0	0	0	0	0	0	0	0	0
Strelitziana	42	20	31	0	0	34	0	0	1	4	7	5.5	0	6	54
Strelitziomyces	0	0	0	0	0	0	0	0	0	0	0	0	0	0	7
Striatibotrys	0	0	0	96	0	0	0	0	0	0	0	0	0	0	0
Subulicystidium	16	0	8	423	0	0	0	0	0	0	612	306	0	0	0
Suillus	0	0	0	35	0	0	5	0	0	0	0	0	0	0	0
Syncephalis	0	0	0	0	11	0	2	0	0	0	0	0	0	0	0
Tainosphaeria	0	163	81.5	0	0	0	0	0	14	0	0	0	0	38	121
Talaromyces	213	31	122	181	1396	482	66	54	123	28	84	56	246	2337	1261
Taphrina	0	0	0	0	0	0	0	0	0	0	28	14	0	0	27
Tausonia	0	0	0	76	0	0	0	0	13	6	0	3	0	0	5
Teratosphaeria	0	0	0	0	0	0	0	0	0	0	13	6.5	0	0	0
Terfezia	0	0	0	0	0	0	0	0	0	530	1494	1012	0	0	0
Tetracladium	98	7	52.5	341	0	50	29	60	8	25	8	16.5	65	15	30
Teunomyces	13	0	6.5	0	0	0	0	0	0	0	2	1	34	0	0
Thanatephorus	1491	496	993.5	187	510	1129	26	128	25	48	40	44	58	7	2
Thelebolus	19	9	14	0	0	0	0	0	0	0	0	0	0	0	8
Thelephora	0	0	0	70	0	0	0	0	0	15	0	7.5	0	0	0
Thelonectria	0	0	0	0	0	0	7	0	0	0	0	0	0	0	10
Thermoascus	73	74	73.5	0	112	17	23	32	67	19	33	26	323	20	52
Thermomyces	0	7	3.5	88	42	68	15	14	82	58	35	46.5	200	18	35
Thozetella	0	0	0	0	0	0	0	0	0	12	14	13	0	0	0
Tilachlidium	29	12	20.5	63	0	36	0	0	37	0	9	4.5	133	0	0
Tilletiopsis	0	0	0	0	7	0	0	0	0	0	0	0	0	0	0
Tolypocladium	0	0	0	0	0	0	12	0	0	0	0	0	0	0	0
Tomentella	0	0	0	0	0	0	0	0	11	1	0	0.5	0	0	0
Torula	0	0	0	0	0	0	4	0	8	0	0	0	0	0	0
Torulaspora	0	0	0	0	0	0	3	0	7	0	0	0	0	0	0
Toxicocladosporium	0	0	0	0	0	35	0	0	0	0	0	0	0	0	0
Trametes	0	10	5	0	0	0	0	0	68	0	6	3	0	10	10
Tranzscheliella	0	0	0	3	4	0	0	0	0	0	0	0	0	0	0
Trechispora	75	0	37.5	0	15	81	36	37	714	47	14	30.5	103	3703	41
Trematosphaeria	0	0	0	0	0	21	0	0	0	0	0	0	0	6	0
Triadelphia	0	0	0	0	28	0	0	0	0	0	0	0	0	0	0
Trichaptum	0	0	0	0	0	0	0	0	0	0	0	0	0	21	0
Tricharina	41	0	20.5	0	0	0	0	21	0	4	0	2	52	12	5
Trichobotrys	0	10	5	0	0	0	0	0	0	0	0	0	0	0	0
Trichocladium	27	44	35.5	62	65	88	50	41	0	41	20	30.5	150	19	5
Trichoderma	460	7451	3955.5	514	508	259	41	1681	1246	1366	3873	2619.5	718	355	256
Trichomerium	0	0	0	0	0	0	9	36	0	0	2	1	91	8	49
Trichosporon	0	4	2	0	0	0	0	0	0	0	0	0	0	0	0
Tricladium	0	0	0	0	0	0	0	0	0	0	0	0	0	1135	36
Trigonosporomyces	0	0	0	0	0	0	4	0	0	0	0	0	0	0	0
Tubaria	0	4	2	0	0	0	0	0	0	0	0	0	0	0	0
Tubeufia	0	0	0	0	0	0	0	0	0	0	0	0	0	0	11
Tulostoma	0	0	0	0	0	0	0	8	0	0	0	0	29	0	0
Udeniomyces	0	0	0	0	0	0	0	0	0	0	0	0	0	12	0
Ustilaginoidea	0	0	0	0	0	0	0	0	0	14	0	7	0	0	0
Uwebraunia	120	0	60	272	0	76	0	15	30	0	0	0	89	0	17
Vermiculariopsiella	149	23	86	0	0	0	0	7	0	1	0	0.5	0	59	526
Veronaea	0	0	0	0	0	0	4	0	0	0	0	0	10	0	0
Verticillium	55	0	27.5	0	0	0	0	18	0	0	0	0	0	0	0
Vishniacozyma	74	23	48.5	561	82	36	46	69	51	37	32	34.5	178	26	8
Volutella	0	0	0	0	0	0	0	41	0	0	0	0	0	0	0
Waitea	68	7	37.5	0	0	0	0	0	0	0	3	1.5	0	0	0
Wallemia	17	0	8.5	11	27	0	6	17	0	5	0	2.5	0	0	0
Westerdykella	0	8	4	0	0	0	0	0	0	0	0	0	0	0	0
Wickerhamomyces	12	0	6	0	22	15	8	0	0	0	0	0	0	0	6
Wongia	18	0	9	0	0	0	0	0	0	0	2	1	0	0	0
Xanthothecium	0	0	0	0	0	0	0	0	0	6	0	3	0	0	14
Xenoanthostomella	22	0	11	0	0	0	0	0	0	0	0	0	0	0	0
Xenomyrothecium	600	19	309.5	0	0	0	0	0	417	245	0	122.5	33	6	0
Xenopolyscytalum	0	0	0	186	0	0	10	0	0	0	7	3.5	0	10	0
Xylaria	0	0	0	0	0	0	0	15	0	0	0	0	0	0	0
Xylomyces	0	0	0	0	0	0	0	0	0	7	0	3.5	0	0	0
Yamadamyces	0	0	0	0	0	0	0	0	0	0	0	0	56	0	0
Zasmidium	0	18	9	0	0	0	0	0	0	0	0	0	0	1	0
Zymoseptoria	0	0	0	0	0	21	6	22	11	0	20	10	0	0	12
